# Supplementary material for: Antibiotic resistance levels in soils from urban and rural land uses in Great Britain
Source: Access Microbiol. 2020 Nov 23;3(1):acmi000181. doi: 10.1099/acmi.0.000181 (PMC8115975; doi:10.1099/acmi.0.000181)
Supplement: Supplementary material 2 [file acmi-3-181-s002.xlsx]

## Sheet: Raw Data
			Ab Present	Control
Site	Dilution Factor	Antibiotic Tested	CFU/mL	CFU/mL	Percentages of CFU/ml of antibiotic present over control
Urban 1	0	chloramphenicol	5000	30600	16.3399
Urban 1	0	chloramphenicol	2700	28800	9.375
Urban 1	0	chloramphenicol	4000	33650	11.8871
Urban 1	0	chloramphenicol	3600	32250	11.1628
Urban 1	0	chloramphenicol	2600	34350	7.56914
Urban 1	0	chloramphenicol	4750	31050	15.2979
Urban 1	0	chloramphenicol	3200	34500	9.27536
Urban 1	0	chloramphenicol	3850	35600	10.8146
Urban 1	0	chloramphenicol	4100	35050	11.6976
Urban 1	0	chloramphenicol	4500	35900	12.5348
Urban 1	0	chloramphenicol	4300	32750	13.1298
Urban 1	0	chloramphenicol	3600	34350	10.4803
Urban 1	0	chloramphenicol	4200	34500	12.1739
Urban 1	0	chloramphenicol	3600	34700	10.3746
Urban 1	0	chloramphenicol	3200	29500	10.8475
Urban 1	0	chloramphenicol	5200	31050	16.7472
Urban 1	0	chloramphenicol	4900	32350	15.1468
Urban 1	0	chloramphenicol	5000	32550	15.361
Urban 1	0	chloramphenicol	4700	31400	14.9682
Urban 1	0	chloramphenicol	3400	31900	10.6583
Urban 1	0	chloramphenicol	3550	32900	10.7903
Urban 1	0	chloramphenicol	3900	32500	12
Urban 1	0	chloramphenicol	5100	32100	15.8879
Urban 1	0	chloramphenicol	5500	32450	16.9492
Urban 1	0	chloramphenicol	4550	30900	14.7249
Urban 1	0	chloramphenicol	4350	31000	14.0323
Urban 1	0	chloramphenicol	4050	31200	12.9808
Urban 1	0	chloramphenicol	4250	32750	12.9771
Urban 1	0	chloramphenicol	3750	32400	11.5741
Urban 1	0	chloramphenicol	5000	32100	15.5763
Urban 1	10	chloramphenicol	37500	217000	17.2811
Urban 1	10	chloramphenicol	33000	255000	12.9412
Urban 1	10	chloramphenicol	49500	257500	19.2233
Urban 1	10	chloramphenicol	33500	244500	13.7014
Urban 1	10	chloramphenicol	47000	238000	19.7479
Urban 1	10	chloramphenicol	50500	239500	21.0856
Urban 1	10	chloramphenicol	42000	243500	17.2485
Urban 1	10	chloramphenicol	33000	245000	13.4694
Urban 1	10	chloramphenicol	43500	250500	17.3653
Urban 1	10	chloramphenicol	36000	256000	14.0625
Urban 1	10	chloramphenicol	31500	246000	12.8049
Urban 1	10	chloramphenicol	33500	247500	13.5354
Urban 1	10	chloramphenicol	28000	246500	11.359
Urban 1	10	chloramphenicol	32500	245000	13.2653
Urban 1	10	chloramphenicol	29000	246000	11.7886
Urban 1	10	chloramphenicol	27500	249000	11.0442
Urban 1	10	chloramphenicol	24000	253000	9.48617
Urban 1	10	chloramphenicol	18000	247000	7.28745
Urban 1	10	chloramphenicol	30000	245000	12.2449
Urban 1	10	chloramphenicol	30500	232000	13.1466
Urban 1	10	chloramphenicol	29000	251000	11.5538
Urban 1	10	chloramphenicol	40500	256000	15.8203
Urban 1	10	chloramphenicol	21000	258000	8.13953
Urban 1	10	chloramphenicol	22000	245000	8.97959
Urban 1	10	chloramphenicol	19500	232000	8.40517
Urban 1	10	chloramphenicol	20000	251000	7.96813
Urban 1	10	chloramphenicol	21000	256000	8.20312
Urban 1	10	chloramphenicol	15500	258000	6.00775
Urban 1	10	chloramphenicol	33500	245000	13.6735
Urban 1	10	chloramphenicol	24500	243500	10.0616
Urban 1	100	chloramphenicol	190000	1660000	11.4458
Urban 1	100	chloramphenicol	250000	1450000	17.2414
Urban 1	100	chloramphenicol	260000	1440000	18.0556
Urban 1	100	chloramphenicol	195000	1560000	12.5
Urban 1	100	chloramphenicol	220000	1505000	14.6179
Urban 1	100	chloramphenicol	200000	1650000	12.1212
Urban 1	100	chloramphenicol	180000	1605000	11.215
Urban 1	100	chloramphenicol	230000	1590000	14.4654
Urban 1	100	chloramphenicol	125000	1580000	7.91139
Urban 1	100	chloramphenicol	220000	1835000	11.9891
Urban 1	100	chloramphenicol	185000	1445000	12.8028
Urban 1	100	chloramphenicol	225000	1335000	16.8539
Urban 1	100	chloramphenicol	240000	1515000	15.8416
Urban 1	100	chloramphenicol	170000	1835000	9.26431
Urban 1	100	chloramphenicol	140000	1505000	9.30233
Urban 1	100	chloramphenicol	170000	1630000	10.4294
Urban 1	100	chloramphenicol	105000	1590000	6.60377
Urban 1	100	chloramphenicol	90000	1665000	5.40541
Urban 1	100	chloramphenicol	95000	1630000	5.82822
Urban 1	100	chloramphenicol	110000	1740000	6.32184
Urban 1	100	chloramphenicol	135000	1550000	8.70968
Urban 1	100	chloramphenicol	90000	1530000	5.88235
Urban 1	100	chloramphenicol	75000	1555000	4.82315
Urban 1	100	chloramphenicol	85000	1755000	4.8433
Urban 1	100	chloramphenicol	135000	1630000	8.28221
Urban 1	100	chloramphenicol	120000	1575000	7.61905
Urban 1	100	chloramphenicol	155000	1630000	9.5092
Urban 1	100	chloramphenicol	140000	1685000	8.30861
Urban 1	100	chloramphenicol	100000	1705000	5.8651
Urban 1	100	chloramphenicol	120000	1630000	7.36196
Urban 1	1000	chloramphenicol	1350000	6250000	21.6
Urban 1	1000	chloramphenicol	1700000	8800000	19.3182
Urban 1	1000	chloramphenicol	2050000	9350000	21.9251
Urban 1	1000	chloramphenicol	500000	9900000	5.05051
Urban 1	1000	chloramphenicol	1550000	8350000	18.5629
Urban 1	1000	chloramphenicol	1500000	7750000	19.3548
Urban 1	1000	chloramphenicol	900000	8900000	10.1124
Urban 1	1000	chloramphenicol	1200000	8450000	14.2012
Urban 1	1000	chloramphenicol	1400000	8100000	17.284
Urban 1	1000	chloramphenicol	1900000	6050000	31.405
Urban 1	1000	chloramphenicol	1450000	8900000	16.2921
Urban 1	1000	chloramphenicol	1200000	7800000	15.3846
Urban 1	1000	chloramphenicol	1600000	4900000	32.6531
Urban 1	1000	chloramphenicol	950000	5100000	18.6275
Urban 1	1000	chloramphenicol	1300000	6150000	21.1382
Urban 1	1000	chloramphenicol	700000	9700000	7.21649
Urban 1	1000	chloramphenicol	550000	10300000	5.33981
Urban 1	1000	chloramphenicol	450000	7300000	6.16438
Urban 1	1000	chloramphenicol		7900000
Urban 1	1000	chloramphenicol	50000	8200000	0.609756
Urban 1	1000	chloramphenicol	300000	8400000	3.57143
Urban 1	1000	chloramphenicol		7050000
Urban 1	1000	chloramphenicol		7200000
Urban 1	1000	chloramphenicol		7900000
Urban 1	1000	chloramphenicol	250000	8800000	2.84091
Urban 1	1000	chloramphenicol	750000	10200000	7.35294
Urban 1	1000	chloramphenicol	850000	10400000	8.17308
Urban 1	1000	chloramphenicol	500000	10500000	4.7619
Urban 1	1000	chloramphenicol	450000	10550000	4.2654
Urban 1	1000	chloramphenicol		10000000
Urban 1	0	erythromycin 10	6150	30600	20.098
Urban 1	0	erythromycin 10	6700	28800	23.2639
Urban 1	0	erythromycin 10	6750	33650	20.0594
Urban 1	0	erythromycin 10	5300	32250	16.4341
Urban 1	0	erythromycin 10	5450	34350	15.8661
Urban 1	0	erythromycin 10	4900	31050	15.781
Urban 1	0	erythromycin 10	5000	34500	14.4928
Urban 1	0	erythromycin 10	6500	35600	18.2584
Urban 1	0	erythromycin 10	6350	35050	18.117
Urban 1	0	erythromycin 10	5100	35900	14.2061
Urban 1	0	erythromycin 10	5600	32750	17.0992
Urban 1	0	erythromycin 10	6350	34350	18.4862
Urban 1	0	erythromycin 10	7100	34500	20.5797
Urban 1	0	erythromycin 10	5900	34700	17.0029
Urban 1	0	erythromycin 10	4950	29500	16.7797
Urban 1	0	erythromycin 10	7150	31050	23.0274
Urban 1	0	erythromycin 10	7000	32350	21.6383
Urban 1	0	erythromycin 10	6900	32550	21.1982
Urban 1	0	erythromycin 10	6300	31400	20.0637
Urban 1	0	erythromycin 10	6000	31900	18.8088
Urban 1	0	erythromycin 10	6050	32900	18.3891
Urban 1	0	erythromycin 10	5900	32500	18.1538
Urban 1	0	erythromycin 10	6700	32100	20.8723
Urban 1	0	erythromycin 10	7100	32450	21.8798
Urban 1	0	erythromycin 10	6600	30900	21.3592
Urban 1	0	erythromycin 10	6400	31000	20.6452
Urban 1	0	erythromycin 10	6300	31200	20.1923
Urban 1	0	erythromycin 10	6350	32750	19.3893
Urban 1	0	erythromycin 10	6200	32400	19.1358
Urban 1	0	erythromycin 10	6700	32100	20.8723
Urban 1	10	erythromycin 10	38000	217000	17.5115
Urban 1	10	erythromycin 10	41000	255000	16.0784
Urban 1	10	erythromycin 10	36000	257500	13.9806
Urban 1	10	erythromycin 10	44500	244500	18.2004
Urban 1	10	erythromycin 10	45500	238000	19.1176
Urban 1	10	erythromycin 10	34500	239500	14.405
Urban 1	10	erythromycin 10	36500	243500	14.9897
Urban 1	10	erythromycin 10	49500	245000	20.2041
Urban 1	10	erythromycin 10	29500	250500	11.7764
Urban 1	10	erythromycin 10	28000	256000	10.9375
Urban 1	10	erythromycin 10	30500	246000	12.3984
Urban 1	10	erythromycin 10	31500	247500	12.7273
Urban 1	10	erythromycin 10	39000	246500	15.8215
Urban 1	10	erythromycin 10	36500	245000	14.898
Urban 1	10	erythromycin 10	40500	246000	16.4634
Urban 1	10	erythromycin 10	43500	249000	17.4699
Urban 1	10	erythromycin 10	41000	253000	16.2055
Urban 1	10	erythromycin 10	45000	247000	18.2186
Urban 1	10	erythromycin 10	47000	245000	19.1837
Urban 1	10	erythromycin 10	38000	232000	16.3793
Urban 1	10	erythromycin 10	35500	251000	14.1434
Urban 1	10	erythromycin 10	42000	256000	16.4062
Urban 1	10	erythromycin 10	38000	258000	14.7287
Urban 1	10	erythromycin 10	41000	245000	16.7347
Urban 1	10	erythromycin 10	40000	232000	17.2414
Urban 1	10	erythromycin 10	39500	251000	15.7371
Urban 1	10	erythromycin 10	44500	256000	17.3828
Urban 1	10	erythromycin 10	47000	258000	18.2171
Urban 1	10	erythromycin 10	46500	245000	18.9796
Urban 1	10	erythromycin 10	43000	243500	17.6591
Urban 1	100	erythromycin 10	280000	1660000	16.8675
Urban 1	100	erythromycin 10	215000	1450000	14.8276
Urban 1	100	erythromycin 10	140000	1440000	9.72222
Urban 1	100	erythromycin 10	180000	1560000	11.5385
Urban 1	100	erythromycin 10	160000	1505000	10.6312
Urban 1	100	erythromycin 10	190000	1650000	11.5152
Urban 1	100	erythromycin 10	215000	1605000	13.3956
Urban 1	100	erythromycin 10	235000	1590000	14.7799
Urban 1	100	erythromycin 10	255000	1580000	16.1392
Urban 1	100	erythromycin 10	145000	1835000	7.90191
Urban 1	100	erythromycin 10	155000	1445000	10.7266
Urban 1	100	erythromycin 10	190000	1335000	14.2322
Urban 1	100	erythromycin 10	205000	1515000	13.5314
Urban 1	100	erythromycin 10	200000	1835000	10.8992
Urban 1	100	erythromycin 10	175000	1505000	11.6279
Urban 1	100	erythromycin 10	240000	1630000	14.7239
Urban 1	100	erythromycin 10	260000	1590000	16.3522
Urban 1	100	erythromycin 10	200000	1665000	12.012
Urban 1	100	erythromycin 10	180000	1630000	11.0429
Urban 1	100	erythromycin 10	190000	1740000	10.9195
Urban 1	100	erythromycin 10	205000	1550000	13.2258
Urban 1	100	erythromycin 10	235000	1530000	15.3595
Urban 1	100	erythromycin 10	280000	1555000	18.0064
Urban 1	100	erythromycin 10	440000	1755000	25.0712
Urban 1	100	erythromycin 10	255000	1630000	15.6442
Urban 1	100	erythromycin 10	240000	1575000	15.2381
Urban 1	100	erythromycin 10	235000	1630000	14.4172
Urban 1	100	erythromycin 10	155000	1685000	9.19881
Urban 1	100	erythromycin 10	175000	1705000	10.2639
Urban 1	100	erythromycin 10	190000	1630000	11.6564
Urban 1	1000	erythromycin 10	400000	6250000	6.4
Urban 1	1000	erythromycin 10	900000	8800000	10.2273
Urban 1	1000	erythromycin 10	1050000	9350000	11.2299
Urban 1	1000	erythromycin 10	1250000	9900000	12.6263
Urban 1	1000	erythromycin 10	650000	8350000	7.78443
Urban 1	1000	erythromycin 10	300000	7750000	3.87097
Urban 1	1000	erythromycin 10	150000	8900000	1.68539
Urban 1	1000	erythromycin 10	850000	8450000	10.0592
Urban 1	1000	erythromycin 10	500000	8100000	6.17284
Urban 1	1000	erythromycin 10		6050000
Urban 1	1000	erythromycin 10	200000	8900000	2.24719
Urban 1	1000	erythromycin 10	450000	7800000	5.76923
Urban 1	1000	erythromycin 10	550000	4900000	11.2245
Urban 1	1000	erythromycin 10	700000	5100000	13.7255
Urban 1	1000	erythromycin 10	600000	6150000	9.7561
Urban 1	1000	erythromycin 10	1050000	9700000	10.8247
Urban 1	1000	erythromycin 10	1200000	10300000	11.6505
Urban 1	1000	erythromycin 10	700000	7300000	9.58904
Urban 1	1000	erythromycin 10	850000	7900000	10.7595
Urban 1	1000	erythromycin 10	500000	8200000	6.09756
Urban 1	1000	erythromycin 10	200000	8400000	2.38095
Urban 1	1000	erythromycin 10	450000	7050000	6.38298
Urban 1	1000	erythromycin 10	600000	7200000	8.33333
Urban 1	1000	erythromycin 10	900000	7900000	11.3924
Urban 1	1000	erythromycin 10	1100000	8800000	12.5
Urban 1	1000	erythromycin 10	1000000	10200000	9.80392
Urban 1	1000	erythromycin 10	50000	10400000	0.480769
Urban 1	1000	erythromycin 10	400000	10500000	3.80952
Urban 1	1000	erythromycin 10	700000	10550000	6.63507
Urban 1	1000	erythromycin 10	550000	10000000	5.5
Urban 1	0	erythromycin 20	1200	30600	3.92157
Urban 1	0	erythromycin 20	850	28800	2.95139
Urban 1	0	erythromycin 20	550	33650	1.63447
Urban 1	0	erythromycin 20	300	32250	0.930233
Urban 1	0	erythromycin 20	750	34350	2.18341
Urban 1	0	erythromycin 20	1400	31050	4.50886
Urban 1	0	erythromycin 20	1700	34500	4.92754
Urban 1	0	erythromycin 20	950	35600	2.66854
Urban 1	0	erythromycin 20	1500	35050	4.2796
Urban 1	0	erythromycin 20	1900	35900	5.29248
Urban 1	0	erythromycin 20	1000	32750	3.05344
Urban 1	0	erythromycin 20	2050	34350	5.96798
Urban 1	0	erythromycin 20	1150	34500	3.33333
Urban 1	0	erythromycin 20	1200	34700	3.45821
Urban 1	0	erythromycin 20	1350	29500	4.57627
Urban 1	0	erythromycin 20	4300	31050	13.8486
Urban 1	0	erythromycin 20	3300	32350	10.2009
Urban 1	0	erythromycin 20	3000	32550	9.21659
Urban 1	0	erythromycin 20	2450	31400	7.80255
Urban 1	0	erythromycin 20	2000	31900	6.26959
Urban 1	0	erythromycin 20	2200	32900	6.68693
Urban 1	0	erythromycin 20	2550	32500	7.84615
Urban 1	0	erythromycin 20	3150	32100	9.81308
Urban 1	0	erythromycin 20	3350	32450	10.3236
Urban 1	0	erythromycin 20	3850	30900	12.4595
Urban 1	0	erythromycin 20	3550	31000	11.4516
Urban 1	0	erythromycin 20	3500	31200	11.2179
Urban 1	0	erythromycin 20	2750	32750	8.39695
Urban 1	0	erythromycin 20	3050	32400	9.41358
Urban 1	0	erythromycin 20	3200	32100	9.96885
Urban 1	10	erythromycin 20	5000	217000	2.30415
Urban 1	10	erythromycin 20	4500	255000	1.76471
Urban 1	10	erythromycin 20	10500	257500	4.07767
Urban 1	10	erythromycin 20	7000	244500	2.86299
Urban 1	10	erythromycin 20	9000	238000	3.78151
Urban 1	10	erythromycin 20	1500	239500	0.626305
Urban 1	10	erythromycin 20	13500	243500	5.54415
Urban 1	10	erythromycin 20	4500	245000	1.83673
Urban 1	10	erythromycin 20	8000	250500	3.19361
Urban 1	10	erythromycin 20	9500	256000	3.71094
Urban 1	10	erythromycin 20	4000	246000	1.62602
Urban 1	10	erythromycin 20	7000	247500	2.82828
Urban 1	10	erythromycin 20	10500	246500	4.25963
Urban 1	10	erythromycin 20	12500	245000	5.10204
Urban 1	10	erythromycin 20	15500	246000	6.30081
Urban 1	10	erythromycin 20	15000	249000	6.0241
Urban 1	10	erythromycin 20	16500	253000	6.52174
Urban 1	10	erythromycin 20	10500	247000	4.25101
Urban 1	10	erythromycin 20	17500	245000	7.14286
Urban 1	10	erythromycin 20	20000	232000	8.62069
Urban 1	10	erythromycin 20	15500	251000	6.1753
Urban 1	10	erythromycin 20	14500	256000	5.66406
Urban 1	10	erythromycin 20	13000	258000	5.03876
Urban 1	10	erythromycin 20	11000	245000	4.4898
Urban 1	10	erythromycin 20	15500	232000	6.68103
Urban 1	10	erythromycin 20	15000	251000	5.9761
Urban 1	10	erythromycin 20	11000	256000	4.29688
Urban 1	10	erythromycin 20	17500	258000	6.78295
Urban 1	10	erythromycin 20	20500	245000	8.36735
Urban 1	10	erythromycin 20	22000	243500	9.03491
Urban 1	100	erythromycin 20	20000	1660000	1.20482
Urban 1	100	erythromycin 20	10000	1450000	0.689655
Urban 1	100	erythromycin 20	15000	1440000	1.04167
Urban 1	100	erythromycin 20		1560000
Urban 1	100	erythromycin 20	40000	1505000	2.65781
Urban 1	100	erythromycin 20	35000	1650000	2.12121
Urban 1	100	erythromycin 20	5000	1605000	0.311526
Urban 1	100	erythromycin 20	55000	1590000	3.45912
Urban 1	100	erythromycin 20	10000	1580000	0.632911
Urban 1	100	erythromycin 20	30000	1835000	1.63488
Urban 1	100	erythromycin 20	40000	1445000	2.76817
Urban 1	100	erythromycin 20	10000	1335000	0.749064
Urban 1	100	erythromycin 20	5000	1515000	0.330033
Urban 1	100	erythromycin 20	15000	1835000	0.817439
Urban 1	100	erythromycin 20	10000	1505000	0.664452
Urban 1	100	erythromycin 20	90000	1630000	5.52147
Urban 1	100	erythromycin 20	55000	1590000	3.45912
Urban 1	100	erythromycin 20	65000	1665000	3.9039
Urban 1	100	erythromycin 20	25000	1630000	1.53374
Urban 1	100	erythromycin 20	90000	1740000	5.17241
Urban 1	100	erythromycin 20	80000	1550000	5.16129
Urban 1	100	erythromycin 20	70000	1530000	4.57516
Urban 1	100	erythromycin 20	10000	1555000	0.643087
Urban 1	100	erythromycin 20	55000	1755000	3.1339
Urban 1	100	erythromycin 20	100000	1630000	6.13497
Urban 1	100	erythromycin 20	120000	1575000	7.61905
Urban 1	100	erythromycin 20	150000	1630000	9.20245
Urban 1	100	erythromycin 20	105000	1685000	6.23145
Urban 1	100	erythromycin 20	180000	1705000	10.5572
Urban 1	100	erythromycin 20	110000	1630000	6.74847
Urban 1	1000	erythromycin 20		6250000
Urban 1	1000	erythromycin 20		8800000
Urban 1	1000	erythromycin 20		9350000
Urban 1	1000	erythromycin 20	250000	9900000	2.52525
Urban 1	1000	erythromycin 20		8350000
Urban 1	1000	erythromycin 20	50000	7750000	0.645161
Urban 1	1000	erythromycin 20		8900000
Urban 1	1000	erythromycin 20	100000	8450000	1.18343
Urban 1	1000	erythromycin 20		8100000
Urban 1	1000	erythromycin 20	150000	6050000	2.47934
Urban 1	1000	erythromycin 20		8900000
Urban 1	1000	erythromycin 20		7800000
Urban 1	1000	erythromycin 20		4900000
Urban 1	1000	erythromycin 20	200000	5100000	3.92157
Urban 1	1000	erythromycin 20		6150000
Urban 1	1000	erythromycin 20		9700000
Urban 1	1000	erythromycin 20	450000	10300000	4.36893
Urban 1	1000	erythromycin 20	400000	7300000	5.47945
Urban 1	1000	erythromycin 20		7900000
Urban 1	1000	erythromycin 20	850000	8200000	10.3659
Urban 1	1000	erythromycin 20	450000	8400000	5.35714
Urban 1	1000	erythromycin 20		7050000
Urban 1	1000	erythromycin 20		7200000
Urban 1	1000	erythromycin 20	700000	7900000	8.86076
Urban 1	1000	erythromycin 20	600000	8800000	6.81818
Urban 1	1000	erythromycin 20		10200000
Urban 1	1000	erythromycin 20		10400000
Urban 1	1000	erythromycin 20	400000	10500000	3.80952
Urban 1	1000	erythromycin 20	200000	10550000	1.89573
Urban 1	1000	erythromycin 20		10000000
Urban 1	0	vancomycin	5100	30600	16.6667
Urban 1	0	vancomycin	4500	28800	15.625
Urban 1	0	vancomycin	5700	33650	16.9391
Urban 1	0	vancomycin	3850	32250	11.938
Urban 1	0	vancomycin	5350	34350	15.575
Urban 1	0	vancomycin	5050	31050	16.2641
Urban 1	0	vancomycin	4400	34500	12.7536
Urban 1	0	vancomycin	3800	35600	10.6742
Urban 1	0	vancomycin	4500	35050	12.8388
Urban 1	0	vancomycin	4150	35900	11.5599
Urban 1	0	vancomycin	3750	32750	11.4504
Urban 1	0	vancomycin	3450	34350	10.0437
Urban 1	0	vancomycin	3850	34500	11.1594
Urban 1	0	vancomycin	3650	34700	10.5187
Urban 1	0	vancomycin	3700	29500	12.5424
Urban 1	0	vancomycin	5700	31050	18.3575
Urban 1	0	vancomycin	6050	32350	18.7017
Urban 1	0	vancomycin	5300	32550	16.2826
Urban 1	0	vancomycin	5850	31400	18.6306
Urban 1	0	vancomycin	5550	31900	17.3981
Urban 1	0	vancomycin	5400	32900	16.4134
Urban 1	0	vancomycin	6300	32500	19.3846
Urban 1	0	vancomycin	5900	32100	18.3801
Urban 1	0	vancomycin	5450	32450	16.7951
Urban 1	0	vancomycin	4800	30900	15.534
Urban 1	0	vancomycin	6300	31000	20.3226
Urban 1	0	vancomycin	6200	31200	19.8718
Urban 1	0	vancomycin	6050	32750	18.4733
Urban 1	0	vancomycin	5900	32400	18.2099
Urban 1	0	vancomycin	5750	32100	17.9128
Urban 1	10	vancomycin	27500	217000	12.6728
Urban 1	10	vancomycin	26000	255000	10.1961
Urban 1	10	vancomycin	31500	257500	12.233
Urban 1	10	vancomycin	37000	244500	15.1329
Urban 1	10	vancomycin	48000	238000	20.1681
Urban 1	10	vancomycin	45500	239500	18.9979
Urban 1	10	vancomycin	44000	243500	18.0698
Urban 1	10	vancomycin	39500	245000	16.1224
Urban 1	10	vancomycin	40000	250500	15.9681
Urban 1	10	vancomycin	38000	256000	14.8438
Urban 1	10	vancomycin	25500	246000	10.3659
Urban 1	10	vancomycin	31000	247500	12.5253
Urban 1	10	vancomycin	20000	246500	8.11359
Urban 1	10	vancomycin	28000	245000	11.4286
Urban 1	10	vancomycin	31000	246000	12.6016
Urban 1	10	vancomycin	33500	249000	13.4538
Urban 1	10	vancomycin	30500	253000	12.0553
Urban 1	10	vancomycin	40000	247000	16.1943
Urban 1	10	vancomycin	42000	245000	17.1429
Urban 1	10	vancomycin	28500	232000	12.2845
Urban 1	10	vancomycin	27500	251000	10.9562
Urban 1	10	vancomycin	30000	256000	11.7188
Urban 1	10	vancomycin	32000	258000	12.4031
Urban 1	10	vancomycin	33500	245000	13.6735
Urban 1	10	vancomycin	30500	232000	13.1466
Urban 1	10	vancomycin	32000	251000	12.749
Urban 1	10	vancomycin	28500	256000	11.1328
Urban 1	10	vancomycin	39000	258000	15.1163
Urban 1	10	vancomycin	43000	245000	17.551
Urban 1	10	vancomycin	40000	243500	16.4271
Urban 1	100	vancomycin	140000	1660000	8.43373
Urban 1	100	vancomycin	110000	1450000	7.58621
Urban 1	100	vancomycin	135000	1440000	9.375
Urban 1	100	vancomycin	160000	1560000	10.2564
Urban 1	100	vancomycin	150000	1505000	9.96678
Urban 1	100	vancomycin	145000	1650000	8.78788
Urban 1	100	vancomycin	165000	1605000	10.2804
Urban 1	100	vancomycin	105000	1590000	6.60377
Urban 1	100	vancomycin	120000	1580000	7.59494
Urban 1	100	vancomycin	190000	1835000	10.3542
Urban 1	100	vancomycin	195000	1445000	13.4948
Urban 1	100	vancomycin	130000	1335000	9.73783
Urban 1	100	vancomycin	150000	1515000	9.90099
Urban 1	100	vancomycin	130000	1835000	7.08447
Urban 1	100	vancomycin	180000	1505000	11.9601
Urban 1	100	vancomycin	180000	1630000	11.0429
Urban 1	100	vancomycin	135000	1590000	8.49057
Urban 1	100	vancomycin	110000	1665000	6.60661
Urban 1	100	vancomycin	170000	1630000	10.4294
Urban 1	100	vancomycin	150000	1740000	8.62069
Urban 1	100	vancomycin	210000	1550000	13.5484
Urban 1	100	vancomycin	205000	1530000	13.3987
Urban 1	100	vancomycin	125000	1555000	8.03859
Urban 1	100	vancomycin	110000	1755000	6.26781
Urban 1	100	vancomycin	190000	1630000	11.6564
Urban 1	100	vancomycin	120000	1575000	7.61905
Urban 1	100	vancomycin	205000	1630000	12.5767
Urban 1	100	vancomycin	225000	1685000	13.3531
Urban 1	100	vancomycin	130000	1705000	7.62463
Urban 1	100	vancomycin	110000	1630000	6.74847
Urban 1	1000	vancomycin	550000	6250000	8.8
Urban 1	1000	vancomycin	400000	8800000	4.54545
Urban 1	1000	vancomycin	650000	9350000	6.95187
Urban 1	1000	vancomycin	350000	9900000	3.53535
Urban 1	1000	vancomycin	300000	8350000	3.59281
Urban 1	1000	vancomycin	650000	7750000	8.3871
Urban 1	1000	vancomycin	550000	8900000	6.17978
Urban 1	1000	vancomycin	900000	8450000	10.6509
Urban 1	1000	vancomycin	950000	8100000	11.7284
Urban 1	1000	vancomycin	500000	6050000	8.26446
Urban 1	1000	vancomycin	700000	8900000	7.86517
Urban 1	1000	vancomycin	350000	7800000	4.48718
Urban 1	1000	vancomycin	800000	4900000	16.3265
Urban 1	1000	vancomycin	1050000	5100000	20.5882
Urban 1	1000	vancomycin	600000	6150000	9.7561
Urban 1	1000	vancomycin	700000	9700000	7.21649
Urban 1	1000	vancomycin	400000	10300000	3.8835
Urban 1	1000	vancomycin		7300000
Urban 1	1000	vancomycin		7900000
Urban 1	1000	vancomycin	200000	8200000	2.43902
Urban 1	1000	vancomycin	100000	8400000	1.19048
Urban 1	1000	vancomycin	50000	7050000	0.70922
Urban 1	1000	vancomycin	350000	7200000	4.86111
Urban 1	1000	vancomycin	300000	7900000	3.79747
Urban 1	1000	vancomycin		8800000
Urban 1	1000	vancomycin		10200000
Urban 1	1000	vancomycin	550000	10400000	5.28846
Urban 1	1000	vancomycin	600000	10500000	5.71429
Urban 1	1000	vancomycin	850000	10550000	8.05687
Urban 1	1000	vancomycin	200000	10000000	2
Urban 2	0	chloramphenicol	10050	23350	43.0407
Urban 2	0	chloramphenicol	9900	21600	45.8333
Urban 2	0	chloramphenicol	10700	22600	47.3451
Urban 2	0	chloramphenicol	11050	21550	51.2761
Urban 2	0	chloramphenicol	8800	24100	36.5145
Urban 2	0	chloramphenicol	10500	21800	48.1651
Urban 2	0	chloramphenicol	10000	21600	46.2963
Urban 2	0	chloramphenicol	8900	21650	41.1085
Urban 2	0	chloramphenicol	9450	19900	47.4874
Urban 2	0	chloramphenicol	8750	23600	37.0763
Urban 2	0	chloramphenicol	8900	21700	41.0138
Urban 2	0	chloramphenicol	9950	22200	44.8198
Urban 2	0	chloramphenicol	9550	21050	45.3682
Urban 2	0	chloramphenicol	7800	19800	39.3939
Urban 2	0	chloramphenicol	8350	19600	42.602
Urban 2	0	chloramphenicol	10900	24050	45.3222
Urban 2	0	chloramphenicol	10150	24600	41.2602
Urban 2	0	chloramphenicol	11250	23250	48.3871
Urban 2	0	chloramphenicol	9800	23650	41.4376
Urban 2	0	chloramphenicol	10500	23850	44.0252
Urban 2	0	chloramphenicol	9000	23050	39.0456
Urban 2	0	chloramphenicol	9550	23500	40.6383
Urban 2	0	chloramphenicol	10000	24200	41.3223
Urban 2	0	chloramphenicol	9750	24450	39.8773
Urban 2	0	chloramphenicol	9350	24500	38.1633
Urban 2	0	chloramphenicol	9500	24150	39.3375
Urban 2	0	chloramphenicol	8950	23550	38.0042
Urban 2	0	chloramphenicol	10250	23250	44.086
Urban 2	0	chloramphenicol	8150	23050	35.3579
Urban 2	0	chloramphenicol	8450	24400	34.6311
Urban 2	10	chloramphenicol	56000	156000	35.8974
Urban 2	10	chloramphenicol	66000	149000	44.2953
Urban 2	10	chloramphenicol	62000	150000	41.3333
Urban 2	10	chloramphenicol	69500	158000	43.9873
Urban 2	10	chloramphenicol	70000	160500	43.6137
Urban 2	10	chloramphenicol	78000	163500	47.7064
Urban 2	10	chloramphenicol	61500	167500	36.7164
Urban 2	10	chloramphenicol	55000	159500	34.4828
Urban 2	10	chloramphenicol	66000	150500	43.8538
Urban 2	10	chloramphenicol	65000	154500	42.0712
Urban 2	10	chloramphenicol	64500	182500	35.3425
Urban 2	10	chloramphenicol	68500	177000	38.7006
Urban 2	10	chloramphenicol	70500	162500	43.3846
Urban 2	10	chloramphenicol	65000	159000	40.8805
Urban 2	10	chloramphenicol	64500	172000	37.5
Urban 2	10	chloramphenicol	64000	143000	44.7552
Urban 2	10	chloramphenicol	67000	156000	42.9487
Urban 2	10	chloramphenicol	54500	160500	33.9564
Urban 2	10	chloramphenicol	60000	147000	40.8163
Urban 2	10	chloramphenicol	59000	149500	39.4649
Urban 2	10	chloramphenicol	65500	150000	43.6667
Urban 2	10	chloramphenicol	69000	151500	45.5446
Urban 2	10	chloramphenicol	66000	158500	41.6404
Urban 2	10	chloramphenicol	64500	155500	41.4791
Urban 2	10	chloramphenicol	63000	151500	41.5842
Urban 2	10	chloramphenicol	54000	145500	37.1134
Urban 2	10	chloramphenicol	65000	149500	43.4783
Urban 2	10	chloramphenicol	64000	147000	43.5374
Urban 2	10	chloramphenicol	62500	143500	43.554
Urban 2	10	chloramphenicol	57500	132000	43.5606
Urban 2	100	chloramphenicol	435000	1080000	40.2778
Urban 2	100	chloramphenicol	340000	985000	34.5178
Urban 2	100	chloramphenicol	290000	1015000	28.5714
Urban 2	100	chloramphenicol	305000	935000	32.6203
Urban 2	100	chloramphenicol	320000	830000	38.5542
Urban 2	100	chloramphenicol	335000	1070000	31.3084
Urban 2	100	chloramphenicol	350000	1095000	31.9635
Urban 2	100	chloramphenicol	410000	1105000	37.1041
Urban 2	100	chloramphenicol	245000	1100000	22.2727
Urban 2	100	chloramphenicol	225000	945000	23.8095
Urban 2	100	chloramphenicol	215000	965000	22.2798
Urban 2	100	chloramphenicol	235000	880000	26.7045
Urban 2	100	chloramphenicol	370000	835000	44.3114
Urban 2	100	chloramphenicol	275000	960000	28.6458
Urban 2	100	chloramphenicol	280000	1025000	27.3171
Urban 2	100	chloramphenicol	410000	1080000	37.963
Urban 2	100	chloramphenicol	380000	1005000	37.8109
Urban 2	100	chloramphenicol	300000	1045000	28.7081
Urban 2	100	chloramphenicol	365000	990000	36.8687
Urban 2	100	chloramphenicol	415000	955000	43.4555
Urban 2	100	chloramphenicol	370000	970000	38.1443
Urban 2	100	chloramphenicol	250000	935000	26.738
Urban 2	100	chloramphenicol	295000	830000	35.5422
Urban 2	100	chloramphenicol	265000	1010000	26.2376
Urban 2	100	chloramphenicol	315000	1060000	29.717
Urban 2	100	chloramphenicol	345000	825000	41.8182
Urban 2	100	chloramphenicol	360000	890000	40.4494
Urban 2	100	chloramphenicol	385000	900000	42.7778
Urban 2	100	chloramphenicol	295000	920000	32.0652
Urban 2	100	chloramphenicol	235000	950000	24.7368
Urban 2	1000	chloramphenicol	500000	6150000	8.13008
Urban 2	1000	chloramphenicol	1200000	6600000	18.1818
Urban 2	1000	chloramphenicol	1300000	7050000	18.4397
Urban 2	1000	chloramphenicol	950000	5300000	17.9245
Urban 2	1000	chloramphenicol	750000	5750000	13.0435
Urban 2	1000	chloramphenicol	400000	5850000	6.83761
Urban 2	1000	chloramphenicol	1600000	8150000	19.6319
Urban 2	1000	chloramphenicol	1700000	4650000	36.5591
Urban 2	1000	chloramphenicol	1400000	7100000	19.7183
Urban 2	1000	chloramphenicol	750000	7600000	9.86842
Urban 2	1000	chloramphenicol	600000	8350000	7.18563
Urban 2	1000	chloramphenicol	2050000	7400000	27.7027
Urban 2	1000	chloramphenicol	1450000	7500000	19.3333
Urban 2	1000	chloramphenicol	1250000	7100000	17.6056
Urban 2	1000	chloramphenicol	1500000	6800000	22.0588
Urban 2	1000	chloramphenicol	1100000	5800000	18.9655
Urban 2	1000	chloramphenicol	1450000	4900000	29.5918
Urban 2	1000	chloramphenicol	1550000	6200000	25
Urban 2	1000	chloramphenicol	900000	6900000	13.0435
Urban 2	1000	chloramphenicol	1000000	6300000	15.873
Urban 2	1000	chloramphenicol	600000	6450000	9.30233
Urban 2	1000	chloramphenicol	1350000	6900000	19.5652
Urban 2	1000	chloramphenicol	1550000	7200000	21.5278
Urban 2	1000	chloramphenicol	900000	7000000	12.8571
Urban 2	1000	chloramphenicol	350000	6650000	5.26316
Urban 2	1000	chloramphenicol	850000	7050000	12.0567
Urban 2	1000	chloramphenicol	1150000	6500000	17.6923
Urban 2	1000	chloramphenicol	1050000	6400000	16.4062
Urban 2	1000	chloramphenicol	1000000	6100000	16.3934
Urban 2	1000	chloramphenicol	750000	6400000	11.7188
Urban 2	0	erythromycin 10	10600	23350	45.3961
Urban 2	0	erythromycin 10	11550	21600	53.4722
Urban 2	0	erythromycin 10	10500	22600	46.4602
Urban 2	0	erythromycin 10	10400	21550	48.2599
Urban 2	0	erythromycin 10	11800	24100	48.9627
Urban 2	0	erythromycin 10	11500	21800	52.7523
Urban 2	0	erythromycin 10	9900	21600	45.8333
Urban 2	0	erythromycin 10	10000	21650	46.1894
Urban 2	0	erythromycin 10	10400	19900	52.2613
Urban 2	0	erythromycin 10	10850	23600	45.9746
Urban 2	0	erythromycin 10	11550	21700	53.2258
Urban 2	0	erythromycin 10	11000	22200	49.5495
Urban 2	0	erythromycin 10	10850	21050	51.5439
Urban 2	0	erythromycin 10	10650	19800	53.7879
Urban 2	0	erythromycin 10	10150	19600	51.7857
Urban 2	0	erythromycin 10	12700	24050	52.8067
Urban 2	0	erythromycin 10	11850	24600	48.1707
Urban 2	0	erythromycin 10	12450	23250	53.5484
Urban 2	0	erythromycin 10	12500	23650	52.8541
Urban 2	0	erythromycin 10	12600	23850	52.8302
Urban 2	0	erythromycin 10	12850	23050	55.7484
Urban 2	0	erythromycin 10	12250	23500	52.1277
Urban 2	0	erythromycin 10	11950	24200	49.3802
Urban 2	0	erythromycin 10	11850	24450	48.4663
Urban 2	0	erythromycin 10	11500	24500	46.9388
Urban 2	0	erythromycin 10	11850	24150	49.0683
Urban 2	0	erythromycin 10	12550	23550	53.2909
Urban 2	0	erythromycin 10	12300	23250	52.9032
Urban 2	0	erythromycin 10	11400	23050	49.4577
Urban 2	0	erythromycin 10	11550	24400	47.3361
Urban 2	10	erythromycin 10	78000	156000	50
Urban 2	10	erythromycin 10	81500	149000	54.698
Urban 2	10	erythromycin 10	77000	150000	51.3333
Urban 2	10	erythromycin 10	69500	158000	43.9873
Urban 2	10	erythromycin 10	83500	160500	52.0249
Urban 2	10	erythromycin 10	81500	163500	49.8471
Urban 2	10	erythromycin 10	55000	167500	32.8358
Urban 2	10	erythromycin 10	71500	159500	44.8276
Urban 2	10	erythromycin 10	69000	150500	45.8472
Urban 2	10	erythromycin 10	71000	154500	45.9547
Urban 2	10	erythromycin 10	69500	182500	38.0822
Urban 2	10	erythromycin 10	70000	177000	39.548
Urban 2	10	erythromycin 10	68500	162500	42.1538
Urban 2	10	erythromycin 10	69000	159000	43.3962
Urban 2	10	erythromycin 10	66000	172000	38.3721
Urban 2	10	erythromycin 10	79000	143000	55.2448
Urban 2	10	erythromycin 10	76500	156000	49.0385
Urban 2	10	erythromycin 10	73500	160500	45.7944
Urban 2	10	erythromycin 10	71500	147000	48.6395
Urban 2	10	erythromycin 10	79500	149500	53.1773
Urban 2	10	erythromycin 10	69000	150000	46
Urban 2	10	erythromycin 10	67500	151500	44.5545
Urban 2	10	erythromycin 10	65000	158500	41.0095
Urban 2	10	erythromycin 10	73000	155500	46.9453
Urban 2	10	erythromycin 10	71000	151500	46.8647
Urban 2	10	erythromycin 10	70000	145500	48.11
Urban 2	10	erythromycin 10	76000	149500	50.8361
Urban 2	10	erythromycin 10	69500	147000	47.2789
Urban 2	10	erythromycin 10	70000	143500	48.7805
Urban 2	10	erythromycin 10	71000	132000	53.7879
Urban 2	100	erythromycin 10	490000	1080000	45.3704
Urban 2	100	erythromycin 10	510000	985000	51.7766
Urban 2	100	erythromycin 10	560000	1015000	55.1724
Urban 2	100	erythromycin 10	470000	935000	50.2674
Urban 2	100	erythromycin 10	435000	830000	52.4096
Urban 2	100	erythromycin 10	325000	1070000	30.3738
Urban 2	100	erythromycin 10	315000	1095000	28.7671
Urban 2	100	erythromycin 10	355000	1105000	32.1267
Urban 2	100	erythromycin 10	385000	1100000	35
Urban 2	100	erythromycin 10	520000	945000	55.0265
Urban 2	100	erythromycin 10	615000	965000	63.7306
Urban 2	100	erythromycin 10	390000	880000	44.3182
Urban 2	100	erythromycin 10	320000	835000	38.3234
Urban 2	100	erythromycin 10	305000	960000	31.7708
Urban 2	100	erythromycin 10	200000	1025000	19.5122
Urban 2	100	erythromycin 10	445000	1080000	41.2037
Urban 2	100	erythromycin 10	465000	1005000	46.2687
Urban 2	100	erythromycin 10	470000	1045000	44.9761
Urban 2	100	erythromycin 10	435000	990000	43.9394
Urban 2	100	erythromycin 10	375000	955000	39.267
Urban 2	100	erythromycin 10	350000	970000	36.0825
Urban 2	100	erythromycin 10	340000	935000	36.3636
Urban 2	100	erythromycin 10	405000	830000	48.7952
Urban 2	100	erythromycin 10	370000	1010000	36.6337
Urban 2	100	erythromycin 10	480000	1060000	45.283
Urban 2	100	erythromycin 10	460000	825000	55.7576
Urban 2	100	erythromycin 10	365000	890000	41.0112
Urban 2	100	erythromycin 10	335000	900000	37.2222
Urban 2	100	erythromycin 10	415000	920000	45.1087
Urban 2	100	erythromycin 10	370000	950000	38.9474
Urban 2	1000	erythromycin 10	1400000	6150000	22.7642
Urban 2	1000	erythromycin 10	1700000	6600000	25.7576
Urban 2	1000	erythromycin 10	2050000	7050000	29.078
Urban 2	1000	erythromycin 10	1100000	5300000	20.7547
Urban 2	1000	erythromycin 10	900000	5750000	15.6522
Urban 2	1000	erythromycin 10		5850000
Urban 2	1000	erythromycin 10	500000	8150000	6.13497
Urban 2	1000	erythromycin 10	400000	4650000	8.60215
Urban 2	1000	erythromycin 10	1600000	7100000	22.5352
Urban 2	1000	erythromycin 10	1450000	7600000	19.0789
Urban 2	1000	erythromycin 10	3250000	8350000	38.9222
Urban 2	1000	erythromycin 10	1600000	7400000	21.6216
Urban 2	1000	erythromycin 10	1400000	7500000	18.6667
Urban 2	1000	erythromycin 10	300000	7100000	4.22535
Urban 2	1000	erythromycin 10	900000	6800000	13.2353
Urban 2	1000	erythromycin 10	1150000	5800000	19.8276
Urban 2	1000	erythromycin 10	900000	4900000	18.3673
Urban 2	1000	erythromycin 10	1400000	6200000	22.5806
Urban 2	1000	erythromycin 10	700000	6900000	10.1449
Urban 2	1000	erythromycin 10	550000	6300000	8.73016
Urban 2	1000	erythromycin 10	400000	6450000	6.20155
Urban 2	1000	erythromycin 10	150000	6900000	2.17391
Urban 2	1000	erythromycin 10	1000000	7200000	13.8889
Urban 2	1000	erythromycin 10	700000	7000000	10
Urban 2	1000	erythromycin 10	850000	6650000	12.782
Urban 2	1000	erythromycin 10	1350000	7050000	19.1489
Urban 2	1000	erythromycin 10	1100000	6500000	16.9231
Urban 2	1000	erythromycin 10	1000000	6400000	15.625
Urban 2	1000	erythromycin 10	600000	6100000	9.83607
Urban 2	1000	erythromycin 10	450000	6400000	7.03125
Urban 2	0	erythromycin 20	6150	23350	26.3383
Urban 2	0	erythromycin 20	7700	21600	35.6481
Urban 2	0	erythromycin 20	6750	22600	29.8673
Urban 2	0	erythromycin 20	6900	21550	32.0186
Urban 2	0	erythromycin 20	6350	24100	26.3485
Urban 2	0	erythromycin 20	6800	21800	31.1927
Urban 2	0	erythromycin 20	7250	21600	33.5648
Urban 2	0	erythromycin 20	7100	21650	32.7945
Urban 2	0	erythromycin 20	6400	19900	32.1608
Urban 2	0	erythromycin 20	6200	23600	26.2712
Urban 2	0	erythromycin 20	5900	21700	27.1889
Urban 2	0	erythromycin 20	6800	22200	30.6306
Urban 2	0	erythromycin 20	7100	21050	33.7292
Urban 2	0	erythromycin 20	7850	19800	39.6465
Urban 2	0	erythromycin 20	6600	19600	33.6735
Urban 2	0	erythromycin 20	7400	24050	30.7692
Urban 2	0	erythromycin 20	6900	24600	28.0488
Urban 2	0	erythromycin 20	6600	23250	28.3871
Urban 2	0	erythromycin 20	6850	23650	28.9641
Urban 2	0	erythromycin 20	7200	23850	30.1887
Urban 2	0	erythromycin 20	7100	23050	30.8026
Urban 2	0	erythromycin 20	6950	23500	29.5745
Urban 2	0	erythromycin 20	6350	24200	26.2397
Urban 2	0	erythromycin 20	5900	24450	24.1309
Urban 2	0	erythromycin 20	6600	24500	26.9388
Urban 2	0	erythromycin 20	7100	24150	29.3996
Urban 2	0	erythromycin 20	6600	23550	28.0255
Urban 2	0	erythromycin 20	6400	23250	27.5269
Urban 2	0	erythromycin 20	7350	23050	31.8872
Urban 2	0	erythromycin 20	7200	24400	29.5082
Urban 2	10	erythromycin 20	49000	156000	31.4103
Urban 2	10	erythromycin 20	39000	149000	26.1745
Urban 2	10	erythromycin 20	34500	150000	23
Urban 2	10	erythromycin 20	50500	158000	31.962
Urban 2	10	erythromycin 20	46000	160500	28.6604
Urban 2	10	erythromycin 20	41500	163500	25.3823
Urban 2	10	erythromycin 20	32000	167500	19.1045
Urban 2	10	erythromycin 20	42500	159500	26.6458
Urban 2	10	erythromycin 20	33500	150500	22.2591
Urban 2	10	erythromycin 20	31500	154500	20.3883
Urban 2	10	erythromycin 20	32000	182500	17.5342
Urban 2	10	erythromycin 20	27500	177000	15.5367
Urban 2	10	erythromycin 20	31000	162500	19.0769
Urban 2	10	erythromycin 20	23500	159000	14.7799
Urban 2	10	erythromycin 20	40500	172000	23.5465
Urban 2	10	erythromycin 20	46500	143000	32.5175
Urban 2	10	erythromycin 20	42000	156000	26.9231
Urban 2	10	erythromycin 20	42500	160500	26.4798
Urban 2	10	erythromycin 20	44000	147000	29.932
Urban 2	10	erythromycin 20	45500	149500	30.4348
Urban 2	10	erythromycin 20	45000	150000	30
Urban 2	10	erythromycin 20	39000	151500	25.7426
Urban 2	10	erythromycin 20	37500	158500	23.6593
Urban 2	10	erythromycin 20	34500	155500	22.1865
Urban 2	10	erythromycin 20	35000	151500	23.1023
Urban 2	10	erythromycin 20	37000	145500	25.4296
Urban 2	10	erythromycin 20	41000	149500	27.4247
Urban 2	10	erythromycin 20	44000	147000	29.932
Urban 2	10	erythromycin 20	46500	143500	32.4042
Urban 2	10	erythromycin 20	40000	132000	30.303
Urban 2	100	erythromycin 20	195000	1080000	18.0556
Urban 2	100	erythromycin 20	135000	985000	13.7056
Urban 2	100	erythromycin 20	155000	1015000	15.2709
Urban 2	100	erythromycin 20	130000	935000	13.9037
Urban 2	100	erythromycin 20	190000	830000	22.8916
Urban 2	100	erythromycin 20	200000	1070000	18.6916
Urban 2	100	erythromycin 20	225000	1095000	20.5479
Urban 2	100	erythromycin 20	105000	1105000	9.50226
Urban 2	100	erythromycin 20	90000	1100000	8.18182
Urban 2	100	erythromycin 20	215000	945000	22.7513
Urban 2	100	erythromycin 20	110000	965000	11.399
Urban 2	100	erythromycin 20	145000	880000	16.4773
Urban 2	100	erythromycin 20	150000	835000	17.9641
Urban 2	100	erythromycin 20	155000	960000	16.1458
Urban 2	100	erythromycin 20	130000	1025000	12.6829
Urban 2	100	erythromycin 20	110000	1080000	10.1852
Urban 2	100	erythromycin 20	140000	1005000	13.9303
Urban 2	100	erythromycin 20	155000	1045000	14.8325
Urban 2	100	erythromycin 20	175000	990000	17.6768
Urban 2	100	erythromycin 20	205000	955000	21.466
Urban 2	100	erythromycin 20	185000	970000	19.0722
Urban 2	100	erythromycin 20	145000	935000	15.508
Urban 2	100	erythromycin 20	120000	830000	14.4578
Urban 2	100	erythromycin 20	110000	1010000	10.8911
Urban 2	100	erythromycin 20	170000	1060000	16.0377
Urban 2	100	erythromycin 20	140000	825000	16.9697
Urban 2	100	erythromycin 20	95000	890000	10.6742
Urban 2	100	erythromycin 20	135000	900000	15
Urban 2	100	erythromycin 20	110000	920000	11.9565
Urban 2	100	erythromycin 20	160000	950000	16.8421
Urban 2	1000	erythromycin 20	400000	6150000	6.50407
Urban 2	1000	erythromycin 20	250000	6600000	3.78788
Urban 2	1000	erythromycin 20	200000	7050000	2.83688
Urban 2	1000	erythromycin 20	350000	5300000	6.60377
Urban 2	1000	erythromycin 20	600000	5750000	10.4348
Urban 2	1000	erythromycin 20	500000	5850000	8.54701
Urban 2	1000	erythromycin 20	550000	8150000	6.74847
Urban 2	1000	erythromycin 20	700000	4650000	15.0538
Urban 2	1000	erythromycin 20	100000	7100000	1.40845
Urban 2	1000	erythromycin 20		7600000
Urban 2	1000	erythromycin 20		8350000
Urban 2	1000	erythromycin 20	150000	7400000	2.02703
Urban 2	1000	erythromycin 20	400000	7500000	5.33333
Urban 2	1000	erythromycin 20		7100000
Urban 2	1000	erythromycin 20	100000	6800000	1.47059
Urban 2	1000	erythromycin 20	500000	5800000	8.62069
Urban 2	1000	erythromycin 20		4900000
Urban 2	1000	erythromycin 20		6200000
Urban 2	1000	erythromycin 20		6900000
Urban 2	1000	erythromycin 20	300000	6300000	4.7619
Urban 2	1000	erythromycin 20	100000	6450000	1.55039
Urban 2	1000	erythromycin 20	650000	6900000	9.42029
Urban 2	1000	erythromycin 20	500000	7200000	6.94444
Urban 2	1000	erythromycin 20	550000	7000000	7.85714
Urban 2	1000	erythromycin 20	350000	6650000	5.26316
Urban 2	1000	erythromycin 20	200000	7050000	2.83688
Urban 2	1000	erythromycin 20	100000	6500000	1.53846
Urban 2	1000	erythromycin 20	400000	6400000	6.25
Urban 2	1000	erythromycin 20		6100000
Urban 2	1000	erythromycin 20		6400000
Urban 2	0	vancomycin	10150	23350	43.469
Urban 2	0	vancomycin	10600	21600	49.0741
Urban 2	0	vancomycin	9900	22600	43.8053
Urban 2	0	vancomycin	9750	21550	45.2436
Urban 2	0	vancomycin	8650	24100	35.8921
Urban 2	0	vancomycin	10700	21800	49.0826
Urban 2	0	vancomycin	10500	21600	48.6111
Urban 2	0	vancomycin	10000	21650	46.1894
Urban 2	0	vancomycin	9700	19900	48.7437
Urban 2	0	vancomycin	9000	23600	38.1356
Urban 2	0	vancomycin	8700	21700	40.0922
Urban 2	0	vancomycin	8950	22200	40.3153
Urban 2	0	vancomycin	10000	21050	47.5059
Urban 2	0	vancomycin	9200	19800	46.4646
Urban 2	0	vancomycin	10250	19600	52.2959
Urban 2	0	vancomycin	10000	24050	41.58
Urban 2	0	vancomycin	10550	24600	42.8862
Urban 2	0	vancomycin	10200	23250	43.871
Urban 2	0	vancomycin	9800	23650	41.4376
Urban 2	0	vancomycin	8900	23850	37.3166
Urban 2	0	vancomycin	10200	23050	44.2516
Urban 2	0	vancomycin	9700	23500	41.2766
Urban 2	0	vancomycin	9800	24200	40.4959
Urban 2	0	vancomycin	9350	24450	38.2413
Urban 2	0	vancomycin	10000	24500	40.8163
Urban 2	0	vancomycin	9500	24150	39.3375
Urban 2	0	vancomycin	9000	23550	38.2166
Urban 2	0	vancomycin	9200	23250	39.5699
Urban 2	0	vancomycin	10050	23050	43.6009
Urban 2	0	vancomycin	9500	24400	38.9344
Urban 2	10	vancomycin	71500	156000	45.8333
Urban 2	10	vancomycin	74000	149000	49.6644
Urban 2	10	vancomycin	78000	150000	52
Urban 2	10	vancomycin	63500	158000	40.1899
Urban 2	10	vancomycin	68000	160500	42.3676
Urban 2	10	vancomycin	76000	163500	46.4832
Urban 2	10	vancomycin	89000	167500	53.1343
Urban 2	10	vancomycin	71500	159500	44.8276
Urban 2	10	vancomycin	78000	150500	51.8272
Urban 2	10	vancomycin	26000	154500	16.8285
Urban 2	10	vancomycin	74000	182500	40.5479
Urban 2	10	vancomycin	55000	177000	31.0734
Urban 2	10	vancomycin	61500	162500	37.8462
Urban 2	10	vancomycin	70500	159000	44.3396
Urban 2	10	vancomycin	57000	172000	33.1395
Urban 2	10	vancomycin	64000	143000	44.7552
Urban 2	10	vancomycin	67000	156000	42.9487
Urban 2	10	vancomycin	55000	160500	34.2679
Urban 2	10	vancomycin	64500	147000	43.8776
Urban 2	10	vancomycin	69000	149500	46.1538
Urban 2	10	vancomycin	71500	150000	47.6667
Urban 2	10	vancomycin	73500	151500	48.5149
Urban 2	10	vancomycin	72000	158500	45.4259
Urban 2	10	vancomycin	65000	155500	41.8006
Urban 2	10	vancomycin	70500	151500	46.5347
Urban 2	10	vancomycin	64000	145500	43.9863
Urban 2	10	vancomycin	60000	149500	40.1338
Urban 2	10	vancomycin	70500	147000	47.9592
Urban 2	10	vancomycin	69000	143500	48.0836
Urban 2	10	vancomycin	61500	132000	46.5909
Urban 2	100	vancomycin	490000	1080000	45.3704
Urban 2	100	vancomycin	335000	985000	34.0102
Urban 2	100	vancomycin	270000	1015000	26.601
Urban 2	100	vancomycin	290000	935000	31.016
Urban 2	100	vancomycin	310000	830000	37.3494
Urban 2	100	vancomycin	300000	1070000	28.0374
Urban 2	100	vancomycin	350000	1095000	31.9635
Urban 2	100	vancomycin	390000	1105000	35.2941
Urban 2	100	vancomycin	320000	1100000	29.0909
Urban 2	100	vancomycin	275000	945000	29.1005
Urban 2	100	vancomycin	295000	965000	30.5699
Urban 2	100	vancomycin	170000	880000	19.3182
Urban 2	100	vancomycin	210000	835000	25.1497
Urban 2	100	vancomycin	130000	960000	13.5417
Urban 2	100	vancomycin	150000	1025000	14.6341
Urban 2	100	vancomycin	435000	1080000	40.2778
Urban 2	100	vancomycin	360000	1005000	35.8209
Urban 2	100	vancomycin	280000	1045000	26.7943
Urban 2	100	vancomycin	315000	990000	31.8182
Urban 2	100	vancomycin	385000	955000	40.3141
Urban 2	100	vancomycin	345000	970000	35.567
Urban 2	100	vancomycin	350000	935000	37.4332
Urban 2	100	vancomycin	315000	830000	37.9518
Urban 2	100	vancomycin	290000	1010000	28.7129
Urban 2	100	vancomycin	240000	1060000	22.6415
Urban 2	100	vancomycin	370000	825000	44.8485
Urban 2	100	vancomycin	295000	890000	33.1461
Urban 2	100	vancomycin	275000	900000	30.5556
Urban 2	100	vancomycin	310000	920000	33.6957
Urban 2	100	vancomycin	255000	950000	26.8421
Urban 2	1000	vancomycin	400000	6150000	6.50407
Urban 2	1000	vancomycin	900000	6600000	13.6364
Urban 2	1000	vancomycin	700000	7050000	9.92908
Urban 2	1000	vancomycin	1050000	5300000	19.8113
Urban 2	1000	vancomycin	1000000	5750000	17.3913
Urban 2	1000	vancomycin	500000	5850000	8.54701
Urban 2	1000	vancomycin	850000	8150000	10.4294
Urban 2	1000	vancomycin	1300000	4650000	27.957
Urban 2	1000	vancomycin	250000	7100000	3.52113
Urban 2	1000	vancomycin	450000	7600000	5.92105
Urban 2	1000	vancomycin	550000	8350000	6.58683
Urban 2	1000	vancomycin	800000	7400000	10.8108
Urban 2	1000	vancomycin	150000	7500000	2
Urban 2	1000	vancomycin	850000	7100000	11.9718
Urban 2	1000	vancomycin	650000	6800000	9.55882
Urban 2	1000	vancomycin	950000	5800000	16.3793
Urban 2	1000	vancomycin	550000	4900000	11.2245
Urban 2	1000	vancomycin	1150000	6200000	18.5484
Urban 2	1000	vancomycin	950000	6900000	13.7681
Urban 2	1000	vancomycin	1000000	6300000	15.873
Urban 2	1000	vancomycin	450000	6450000	6.97674
Urban 2	1000	vancomycin	200000	6900000	2.89855
Urban 2	1000	vancomycin	250000	7200000	3.47222
Urban 2	1000	vancomycin	850000	7000000	12.1429
Urban 2	1000	vancomycin	500000	6650000	7.5188
Urban 2	1000	vancomycin		7050000
Urban 2	1000	vancomycin	850000	6500000	13.0769
Urban 2	1000	vancomycin	550000	6400000	8.59375
Urban 2	1000	vancomycin	750000	6100000	12.2951
Urban 2	1000	vancomycin	1050000	6400000	16.4062
Urban 3	0	chloramphenicol	7250	31050	23.3494
Urban 3	0	chloramphenicol	7800	30700	25.4072
Urban 3	0	chloramphenicol	7650	31050	24.6377
Urban 3	0	chloramphenicol	7450	31600	23.5759
Urban 3	0	chloramphenicol	8100	29900	27.0903
Urban 3	0	chloramphenicol	6950	29350	23.6797
Urban 3	0	chloramphenicol	7300	31550	23.1379
Urban 3	0	chloramphenicol	7200	30500	23.6066
Urban 3	0	chloramphenicol	7950	30200	26.3245
Urban 3	0	chloramphenicol	8450	29900	28.2609
Urban 3	0	chloramphenicol	8200	30000	27.3333
Urban 3	0	chloramphenicol	7750	31500	24.6032
Urban 3	0	chloramphenicol	7850	31900	24.6082
Urban 3	0	chloramphenicol	7450	31300	23.8019
Urban 3	0	chloramphenicol	7350	29100	25.2577
Urban 3	0	chloramphenicol	6950	31600	21.9937
Urban 3	0	chloramphenicol	7400	25900	28.5714
Urban 3	0	chloramphenicol	7450	31050	23.9936
Urban 3	0	chloramphenicol	7200	32150	22.395
Urban 3	0	chloramphenicol	7650	30200	25.3311
Urban 3	0	chloramphenicol	6750	30550	22.0949
Urban 3	0	chloramphenicol	7000	31050	22.5443
Urban 3	0	chloramphenicol	6850	30450	22.4959
Urban 3	0	chloramphenicol	7500	30000	25
Urban 3	0	chloramphenicol	7800	30550	25.5319
Urban 3	0	chloramphenicol	7700	30450	25.2874
Urban 3	0	chloramphenicol	7950	31200	25.4808
Urban 3	0	chloramphenicol	7150	32050	22.3089
Urban 3	0	chloramphenicol	6850	31600	21.6772
Urban 3	0	chloramphenicol	6950	30200	23.0132
Urban 3	10	chloramphenicol	49500	249000	19.8795
Urban 3	10	chloramphenicol	51000	238000	21.4286
Urban 3	10	chloramphenicol	56500	234500	24.0938
Urban 3	10	chloramphenicol	47500	228500	20.7877
Urban 3	10	chloramphenicol	43500	243000	17.9012
Urban 3	10	chloramphenicol	40500	241000	16.805
Urban 3	10	chloramphenicol	45000	239500	18.7891
Urban 3	10	chloramphenicol	52000	236500	21.9873
Urban 3	10	chloramphenicol	60500	222000	27.2523
Urban 3	10	chloramphenicol	58000	250500	23.1537
Urban 3	10	chloramphenicol	55000	246000	22.3577
Urban 3	10	chloramphenicol	53000	241500	21.9462
Urban 3	10	chloramphenicol	43500	247500	17.5758
Urban 3	10	chloramphenicol	38000	245500	15.4786
Urban 3	10	chloramphenicol	44000	250000	17.6
Urban 3	10	chloramphenicol	43500	250500	17.3653
Urban 3	10	chloramphenicol	34500	238000	14.4958
Urban 3	10	chloramphenicol	39000	244500	15.9509
Urban 3	10	chloramphenicol	36500	236000	15.4661
Urban 3	10	chloramphenicol	41000	245000	16.7347
Urban 3	10	chloramphenicol	34500	210500	16.3895
Urban 3	10	chloramphenicol	33000	238000	13.8655
Urban 3	10	chloramphenicol	37000	245000	15.102
Urban 3	10	chloramphenicol	40500	243000	16.6667
Urban 3	10	chloramphenicol	40000	251500	15.9046
Urban 3	10	chloramphenicol	46000	238000	19.3277
Urban 3	10	chloramphenicol	49500	229000	21.6157
Urban 3	10	chloramphenicol	51000	239000	21.3389
Urban 3	10	chloramphenicol	38000	244000	15.5738
Urban 3	10	chloramphenicol	41500	234500	17.6972
Urban 3	100	chloramphenicol	270000	1490000	18.1208
Urban 3	100	chloramphenicol	240000	1560000	15.3846
Urban 3	100	chloramphenicol	165000	1375000	12
Urban 3	100	chloramphenicol	210000	1590000	13.2075
Urban 3	100	chloramphenicol	250000	1505000	16.6113
Urban 3	100	chloramphenicol	260000	1445000	17.9931
Urban 3	100	chloramphenicol	195000	1470000	13.2653
Urban 3	100	chloramphenicol	255000	1380000	18.4783
Urban 3	100	chloramphenicol	315000	1555000	20.2572
Urban 3	100	chloramphenicol	265000	1640000	16.1585
Urban 3	100	chloramphenicol	205000	1470000	13.9456
Urban 3	100	chloramphenicol	240000	1500000	16
Urban 3	100	chloramphenicol	220000	1375000	16
Urban 3	100	chloramphenicol	160000	1585000	10.0946
Urban 3	100	chloramphenicol	185000	1605000	11.5265
Urban 3	100	chloramphenicol	245000	1605000	15.2648
Urban 3	100	chloramphenicol	215000	1445000	14.8789
Urban 3	100	chloramphenicol	190000	1550000	12.2581
Urban 3	100	chloramphenicol	200000	1530000	13.0719
Urban 3	100	chloramphenicol	215000	1390000	15.4676
Urban 3	100	chloramphenicol	240000	1445000	16.609
Urban 3	100	chloramphenicol	160000	1495000	10.7023
Urban 3	100	chloramphenicol	205000	1335000	15.3558
Urban 3	100	chloramphenicol	270000	1355000	19.9262
Urban 3	100	chloramphenicol	275000	1395000	19.7133
Urban 3	100	chloramphenicol	215000	1520000	14.1447
Urban 3	100	chloramphenicol	240000	1605000	14.9533
Urban 3	100	chloramphenicol	265000	1520000	17.4342
Urban 3	100	chloramphenicol	155000	1475000	10.5085
Urban 3	100	chloramphenicol	195000	1425000	13.6842
Urban 3	1000	chloramphenicol	1100000	7300000	15.0685
Urban 3	1000	chloramphenicol	900000	6600000	13.6364
Urban 3	1000	chloramphenicol	750000	7350000	10.2041
Urban 3	1000	chloramphenicol	500000	7100000	7.04225
Urban 3	1000	chloramphenicol	300000	6950000	4.31655
Urban 3	1000	chloramphenicol	150000	6600000	2.27273
Urban 3	1000	chloramphenicol	600000	6850000	8.75912
Urban 3	1000	chloramphenicol	1050000	7350000	14.2857
Urban 3	1000	chloramphenicol	850000	7800000	10.8974
Urban 3	1000	chloramphenicol	750000	7400000	10.1351
Urban 3	1000	chloramphenicol	250000	8050000	3.10559
Urban 3	1000	chloramphenicol	500000	6200000	8.06452
Urban 3	1000	chloramphenicol	550000	6950000	7.91367
Urban 3	1000	chloramphenicol	1000000	8100000	12.3457
Urban 3	1000	chloramphenicol	1050000	8600000	12.2093
Urban 3	1000	chloramphenicol	950000	7150000	13.2867
Urban 3	1000	chloramphenicol	1050000	6900000	15.2174
Urban 3	1000	chloramphenicol	700000	6250000	11.2
Urban 3	1000	chloramphenicol	550000	7700000	7.14286
Urban 3	1000	chloramphenicol	700000	8150000	8.58896
Urban 3	1000	chloramphenicol	400000	7700000	5.19481
Urban 3	1000	chloramphenicol	800000	6850000	11.6788
Urban 3	1000	chloramphenicol	1000000	6150000	16.2602
Urban 3	1000	chloramphenicol	800000	6000000	13.3333
Urban 3	1000	chloramphenicol	650000	7150000	9.09091
Urban 3	1000	chloramphenicol	550000	7800000	7.05128
Urban 3	1000	chloramphenicol	800000	8100000	9.87654
Urban 3	1000	chloramphenicol	600000	6400000	9.375
Urban 3	1000	chloramphenicol	800000	6600000	12.1212
Urban 3	1000	chloramphenicol	700000	7150000	9.79021
Urban 3	0	erythromycin 10	10700	31050	34.4605
Urban 3	0	erythromycin 10	9350	30700	30.456
Urban 3	0	erythromycin 10	9950	31050	32.0451
Urban 3	0	erythromycin 10	9650	31600	30.538
Urban 3	0	erythromycin 10	8900	29900	29.7659
Urban 3	0	erythromycin 10	9500	29350	32.368
Urban 3	0	erythromycin 10	9750	31550	30.9033
Urban 3	0	erythromycin 10	9000	30500	29.5082
Urban 3	0	erythromycin 10	10050	30200	33.2781
Urban 3	0	erythromycin 10	10500	29900	35.1171
Urban 3	0	erythromycin 10	5350	30000	17.8333
Urban 3	0	erythromycin 10	9450	31500	30
Urban 3	0	erythromycin 10	9500	31900	29.7806
Urban 3	0	erythromycin 10	8900	31300	28.4345
Urban 3	0	erythromycin 10	8950	29100	30.756
Urban 3	0	erythromycin 10	10800	31600	34.1772
Urban 3	0	erythromycin 10	9900	25900	38.2239
Urban 3	0	erythromycin 10	10200	31050	32.8502
Urban 3	0	erythromycin 10	10450	32150	32.5039
Urban 3	0	erythromycin 10	9450	30200	31.2914
Urban 3	0	erythromycin 10	8900	30550	29.1326
Urban 3	0	erythromycin 10	9950	31050	32.0451
Urban 3	0	erythromycin 10	9250	30450	30.3777
Urban 3	0	erythromycin 10	9700	30000	32.3333
Urban 3	0	erythromycin 10	10250	30550	33.5516
Urban 3	0	erythromycin 10	10150	30450	33.3333
Urban 3	0	erythromycin 10	9750	31200	31.25
Urban 3	0	erythromycin 10	9800	32050	30.5772
Urban 3	0	erythromycin 10	9300	31600	29.4304
Urban 3	0	erythromycin 10	9000	30200	29.8013
Urban 3	10	erythromycin 10	56000	249000	22.49
Urban 3	10	erythromycin 10	61500	238000	25.8403
Urban 3	10	erythromycin 10	69500	234500	29.6375
Urban 3	10	erythromycin 10	68000	228500	29.7593
Urban 3	10	erythromycin 10	65000	243000	26.749
Urban 3	10	erythromycin 10	63500	241000	26.3485
Urban 3	10	erythromycin 10	59000	239500	24.6347
Urban 3	10	erythromycin 10	64500	236500	27.2727
Urban 3	10	erythromycin 10	60000	222000	27.027
Urban 3	10	erythromycin 10	66000	250500	26.3473
Urban 3	10	erythromycin 10	68500	246000	27.8455
Urban 3	10	erythromycin 10	66500	241500	27.5362
Urban 3	10	erythromycin 10	64500	247500	26.0606
Urban 3	10	erythromycin 10	62500	245500	25.4582
Urban 3	10	erythromycin 10	63500	250000	25.4
Urban 3	10	erythromycin 10	61500	250500	24.5509
Urban 3	10	erythromycin 10	60000	238000	25.2101
Urban 3	10	erythromycin 10	59000	244500	24.1309
Urban 3	10	erythromycin 10	57000	236000	24.1525
Urban 3	10	erythromycin 10	64500	245000	26.3265
Urban 3	10	erythromycin 10	67000	210500	31.829
Urban 3	10	erythromycin 10	61000	238000	25.6303
Urban 3	10	erythromycin 10	62500	245000	25.5102
Urban 3	10	erythromycin 10	58000	243000	23.8683
Urban 3	10	erythromycin 10	64000	251500	25.4473
Urban 3	10	erythromycin 10	67000	238000	28.1513
Urban 3	10	erythromycin 10	60000	229000	26.2009
Urban 3	10	erythromycin 10	62000	239000	25.9414
Urban 3	10	erythromycin 10	59000	244000	24.1803
Urban 3	10	erythromycin 10	63000	234500	26.8657
Urban 3	100	erythromycin 10	280000	1490000	18.7919
Urban 3	100	erythromycin 10	315000	1560000	20.1923
Urban 3	100	erythromycin 10	245000	1375000	17.8182
Urban 3	100	erythromycin 10	255000	1590000	16.0377
Urban 3	100	erythromycin 10	220000	1505000	14.6179
Urban 3	100	erythromycin 10	215000	1445000	14.8789
Urban 3	100	erythromycin 10	200000	1470000	13.6054
Urban 3	100	erythromycin 10	190000	1380000	13.7681
Urban 3	100	erythromycin 10	175000	1555000	11.254
Urban 3	100	erythromycin 10	205000	1640000	12.5
Urban 3	100	erythromycin 10	265000	1470000	18.0272
Urban 3	100	erythromycin 10	290000	1500000	19.3333
Urban 3	100	erythromycin 10	275000	1375000	20
Urban 3	100	erythromycin 10	165000	1585000	10.4101
Urban 3	100	erythromycin 10	150000	1605000	9.34579
Urban 3	100	erythromycin 10	320000	1605000	19.9377
Urban 3	100	erythromycin 10	275000	1445000	19.0311
Urban 3	100	erythromycin 10	265000	1550000	17.0968
Urban 3	100	erythromycin 10	240000	1530000	15.6863
Urban 3	100	erythromycin 10	215000	1390000	15.4676
Urban 3	100	erythromycin 10	255000	1445000	17.6471
Urban 3	100	erythromycin 10	225000	1495000	15.0502
Urban 3	100	erythromycin 10	245000	1335000	18.3521
Urban 3	100	erythromycin 10	160000	1355000	11.8081
Urban 3	100	erythromycin 10	200000	1395000	14.3369
Urban 3	100	erythromycin 10	255000	1520000	16.7763
Urban 3	100	erythromycin 10	265000	1605000	16.5109
Urban 3	100	erythromycin 10	240000	1520000	15.7895
Urban 3	100	erythromycin 10	210000	1475000	14.2373
Urban 3	100	erythromycin 10	190000	1425000	13.3333
Urban 3	1000	erythromycin 10	600000	7300000	8.21918
Urban 3	1000	erythromycin 10	900000	6600000	13.6364
Urban 3	1000	erythromycin 10	1050000	7350000	14.2857
Urban 3	1000	erythromycin 10	1100000	7100000	15.493
Urban 3	1000	erythromycin 10	1000000	6950000	14.3885
Urban 3	1000	erythromycin 10	750000	6600000	11.3636
Urban 3	1000	erythromycin 10	500000	6850000	7.29927
Urban 3	1000	erythromycin 10	550000	7350000	7.48299
Urban 3	1000	erythromycin 10	350000	7800000	4.48718
Urban 3	1000	erythromycin 10	1300000	7400000	17.5676
Urban 3	1000	erythromycin 10	1100000	8050000	13.6646
Urban 3	1000	erythromycin 10	800000	6200000	12.9032
Urban 3	1000	erythromycin 10	750000	6950000	10.7914
Urban 3	1000	erythromycin 10	450000	8100000	5.55556
Urban 3	1000	erythromycin 10	550000	8600000	6.39535
Urban 3	1000	erythromycin 10	1050000	7150000	14.6853
Urban 3	1000	erythromycin 10	950000	6900000	13.7681
Urban 3	1000	erythromycin 10	1300000	6250000	20.8
Urban 3	1000	erythromycin 10	800000	7700000	10.3896
Urban 3	1000	erythromycin 10	550000	8150000	6.74847
Urban 3	1000	erythromycin 10	500000	7700000	6.49351
Urban 3	1000	erythromycin 10	1300000	6850000	18.9781
Urban 3	1000	erythromycin 10	400000	6150000	6.50407
Urban 3	1000	erythromycin 10	550000	6000000	9.16667
Urban 3	1000	erythromycin 10	1150000	7150000	16.0839
Urban 3	1000	erythromycin 10	1000000	7800000	12.8205
Urban 3	1000	erythromycin 10	850000	8100000	10.4938
Urban 3	1000	erythromycin 10	950000	6400000	14.8438
Urban 3	1000	erythromycin 10	500000	6600000	7.57576
Urban 3	1000	erythromycin 10	900000	7150000	12.5874
Urban 3	0	erythromycin 20	9400	31050	30.2738
Urban 3	0	erythromycin 20	8800	30700	28.6645
Urban 3	0	erythromycin 20	8250	31050	26.57
Urban 3	0	erythromycin 20	9150	31600	28.9557
Urban 3	0	erythromycin 20	9000	29900	30.1003
Urban 3	0	erythromycin 20	8550	29350	29.1312
Urban 3	0	erythromycin 20	8300	31550	26.3074
Urban 3	0	erythromycin 20	7950	30500	26.0656
Urban 3	0	erythromycin 20	7850	30200	25.9934
Urban 3	0	erythromycin 20	8100	29900	27.0903
Urban 3	0	erythromycin 20	7900	30000	26.3333
Urban 3	0	erythromycin 20	9100	31500	28.8889
Urban 3	0	erythromycin 20	9500	31900	29.7806
Urban 3	0	erythromycin 20	9200	31300	29.393
Urban 3	0	erythromycin 20	9100	29100	31.2715
Urban 3	0	erythromycin 20	8900	31600	28.1646
Urban 3	0	erythromycin 20	9200	25900	35.5212
Urban 3	0	erythromycin 20	8200	31050	26.409
Urban 3	0	erythromycin 20	9400	32150	29.2379
Urban 3	0	erythromycin 20	8650	30200	28.6424
Urban 3	0	erythromycin 20	8250	30550	27.0049
Urban 3	0	erythromycin 20	8450	31050	27.2142
Urban 3	0	erythromycin 20	8550	30450	28.0788
Urban 3	0	erythromycin 20	7950	30000	26.5
Urban 3	0	erythromycin 20	8200	30550	26.8412
Urban 3	0	erythromycin 20	8900	30450	29.2282
Urban 3	0	erythromycin 20	9200	31200	29.4872
Urban 3	0	erythromycin 20	8850	32050	27.6131
Urban 3	0	erythromycin 20	8400	31600	26.5823
Urban 3	0	erythromycin 20	9000	30200	29.8013
Urban 3	10	erythromycin 20	56000	249000	22.49
Urban 3	10	erythromycin 20	65500	238000	27.521
Urban 3	10	erythromycin 20	64000	234500	27.2921
Urban 3	10	erythromycin 20	62000	228500	27.1335
Urban 3	10	erythromycin 20	59000	243000	24.2798
Urban 3	10	erythromycin 20	66000	241000	27.3859
Urban 3	10	erythromycin 20	72000	239500	30.0626
Urban 3	10	erythromycin 20	64000	236500	27.0613
Urban 3	10	erythromycin 20	66000	222000	29.7297
Urban 3	10	erythromycin 20	61000	250500	24.3513
Urban 3	10	erythromycin 20	63500	246000	25.813
Urban 3	10	erythromycin 20	65000	241500	26.9151
Urban 3	10	erythromycin 20	65500	247500	26.4646
Urban 3	10	erythromycin 20	56000	245500	22.8106
Urban 3	10	erythromycin 20	66000	250000	26.4
Urban 3	10	erythromycin 20	60500	250500	24.1517
Urban 3	10	erythromycin 20	69000	238000	28.9916
Urban 3	10	erythromycin 20	63500	244500	25.9714
Urban 3	10	erythromycin 20	67500	236000	28.6017
Urban 3	10	erythromycin 20	59000	245000	24.0816
Urban 3	10	erythromycin 20	61500	210500	29.2162
Urban 3	10	erythromycin 20	63000	238000	26.4706
Urban 3	10	erythromycin 20	50500	245000	20.6122
Urban 3	10	erythromycin 20	58500	243000	24.0741
Urban 3	10	erythromycin 20	63500	251500	25.2485
Urban 3	10	erythromycin 20	60000	238000	25.2101
Urban 3	10	erythromycin 20	63000	229000	27.5109
Urban 3	10	erythromycin 20	57500	239000	24.0586
Urban 3	10	erythromycin 20	61500	244000	25.2049
Urban 3	10	erythromycin 20	64000	234500	27.2921
Urban 3	100	erythromycin 20	380000	1490000	25.5034
Urban 3	100	erythromycin 20	330000	1560000	21.1538
Urban 3	100	erythromycin 20	280000	1375000	20.3636
Urban 3	100	erythromycin 20	290000	1590000	18.239
Urban 3	100	erythromycin 20	260000	1505000	17.2757
Urban 3	100	erythromycin 20	310000	1445000	21.4533
Urban 3	100	erythromycin 20	320000	1470000	21.7687
Urban 3	100	erythromycin 20	240000	1380000	17.3913
Urban 3	100	erythromycin 20	210000	1555000	13.5048
Urban 3	100	erythromycin 20	185000	1640000	11.2805
Urban 3	100	erythromycin 20	275000	1470000	18.7075
Urban 3	100	erythromycin 20	305000	1500000	20.3333
Urban 3	100	erythromycin 20	160000	1375000	11.6364
Urban 3	100	erythromycin 20	190000	1585000	11.9874
Urban 3	100	erythromycin 20	135000	1605000	8.41121
Urban 3	100	erythromycin 20	325000	1605000	20.2492
Urban 3	100	erythromycin 20	290000	1445000	20.0692
Urban 3	100	erythromycin 20	245000	1550000	15.8065
Urban 3	100	erythromycin 20	285000	1530000	18.6275
Urban 3	100	erythromycin 20	315000	1390000	22.6619
Urban 3	100	erythromycin 20	355000	1445000	24.5675
Urban 3	100	erythromycin 20	300000	1495000	20.0669
Urban 3	100	erythromycin 20	270000	1335000	20.2247
Urban 3	100	erythromycin 20	290000	1355000	21.4022
Urban 3	100	erythromycin 20	310000	1395000	22.2222
Urban 3	100	erythromycin 20	240000	1520000	15.7895
Urban 3	100	erythromycin 20	275000	1605000	17.134
Urban 3	100	erythromycin 20	250000	1520000	16.4474
Urban 3	100	erythromycin 20	260000	1475000	17.6271
Urban 3	100	erythromycin 20	240000	1425000	16.8421
Urban 3	1000	erythromycin 20	600000	7300000	8.21918
Urban 3	1000	erythromycin 20	600000	6600000	9.09091
Urban 3	1000	erythromycin 20	850000	7350000	11.5646
Urban 3	1000	erythromycin 20	550000	7100000	7.74648
Urban 3	1000	erythromycin 20		6950000
Urban 3	1000	erythromycin 20	300000	6600000	4.54545
Urban 3	1000	erythromycin 20	250000	6850000	3.64964
Urban 3	1000	erythromycin 20	450000	7350000	6.12245
Urban 3	1000	erythromycin 20		7800000
Urban 3	1000	erythromycin 20	600000	7400000	8.10811
Urban 3	1000	erythromycin 20	700000	8050000	8.69565
Urban 3	1000	erythromycin 20	250000	6200000	4.03226
Urban 3	1000	erythromycin 20		6950000
Urban 3	1000	erythromycin 20		8100000
Urban 3	1000	erythromycin 20	150000	8600000	1.74419
Urban 3	1000	erythromycin 20	1050000	7150000	14.6853
Urban 3	1000	erythromycin 20	900000	6900000	13.0435
Urban 3	1000	erythromycin 20	1200000	6250000	19.2
Urban 3	1000	erythromycin 20	800000	7700000	10.3896
Urban 3	1000	erythromycin 20	250000	8150000	3.06748
Urban 3	1000	erythromycin 20	550000	7700000	7.14286
Urban 3	1000	erythromycin 20	600000	6850000	8.75912
Urban 3	1000	erythromycin 20	900000	6150000	14.6341
Urban 3	1000	erythromycin 20	450000	6000000	7.5
Urban 3	1000	erythromycin 20	1250000	7150000	17.4825
Urban 3	1000	erythromycin 20		7800000
Urban 3	1000	erythromycin 20	550000	8100000	6.79012
Urban 3	1000	erythromycin 20	200000	6400000	3.125
Urban 3	1000	erythromycin 20	300000	6600000	4.54545
Urban 3	1000	erythromycin 20	450000	7150000	6.29371
Urban 3	0	vancomycin	9300	31050	29.9517
Urban 3	0	vancomycin	8800	30700	28.6645
Urban 3	0	vancomycin	8500	31050	27.3752
Urban 3	0	vancomycin	8300	31600	26.2658
Urban 3	0	vancomycin	9250	29900	30.9365
Urban 3	0	vancomycin	8300	29350	28.2794
Urban 3	0	vancomycin	9350	31550	29.6355
Urban 3	0	vancomycin	9000	30500	29.5082
Urban 3	0	vancomycin	9150	30200	30.298
Urban 3	0	vancomycin	8700	29900	29.097
Urban 3	0	vancomycin	9750	30000	32.5
Urban 3	0	vancomycin	8450	31500	26.8254
Urban 3	0	vancomycin	8100	31900	25.3918
Urban 3	0	vancomycin	8850	31300	28.2748
Urban 3	0	vancomycin	8500	29100	29.2096
Urban 3	0	vancomycin	8900	31600	28.1646
Urban 3	0	vancomycin	9100	25900	35.1351
Urban 3	0	vancomycin	8350	31050	26.8921
Urban 3	0	vancomycin	9450	32150	29.3935
Urban 3	0	vancomycin	8650	30200	28.6424
Urban 3	0	vancomycin	9600	30550	31.4239
Urban 3	0	vancomycin	9200	31050	29.6296
Urban 3	0	vancomycin	8800	30450	28.8998
Urban 3	0	vancomycin	9400	30000	31.3333
Urban 3	0	vancomycin	9500	30550	31.0966
Urban 3	0	vancomycin	9150	30450	30.0493
Urban 3	0	vancomycin	8750	31200	28.0449
Urban 3	0	vancomycin	8650	32050	26.9891
Urban 3	0	vancomycin	8500	31600	26.8987
Urban 3	0	vancomycin	9100	30200	30.1325
Urban 3	10	vancomycin	61000	249000	24.498
Urban 3	10	vancomycin	60000	238000	25.2101
Urban 3	10	vancomycin	59000	234500	25.1599
Urban 3	10	vancomycin	54500	228500	23.8512
Urban 3	10	vancomycin	55000	243000	22.6337
Urban 3	10	vancomycin	61500	241000	25.5187
Urban 3	10	vancomycin	60000	239500	25.0522
Urban 3	10	vancomycin	57500	236500	24.3129
Urban 3	10	vancomycin	62500	222000	28.1532
Urban 3	10	vancomycin	61500	250500	24.5509
Urban 3	10	vancomycin	66000	246000	26.8293
Urban 3	10	vancomycin	64000	241500	26.501
Urban 3	10	vancomycin	58500	247500	23.6364
Urban 3	10	vancomycin	53000	245500	21.5886
Urban 3	10	vancomycin	63500	250000	25.4
Urban 3	10	vancomycin	66500	250500	26.5469
Urban 3	10	vancomycin	64000	238000	26.8908
Urban 3	10	vancomycin	67000	244500	27.4029
Urban 3	10	vancomycin	59000	236000	25
Urban 3	10	vancomycin	63000	245000	25.7143
Urban 3	10	vancomycin	67000	210500	31.829
Urban 3	10	vancomycin	69000	238000	28.9916
Urban 3	10	vancomycin	55000	245000	22.449
Urban 3	10	vancomycin	62500	243000	25.7202
Urban 3	10	vancomycin	64500	251500	25.6461
Urban 3	10	vancomycin	65000	238000	27.3109
Urban 3	10	vancomycin	67500	229000	29.476
Urban 3	10	vancomycin	57500	239000	24.0586
Urban 3	10	vancomycin	59500	244000	24.3852
Urban 3	10	vancomycin	60000	234500	25.5864
Urban 3	100	vancomycin	330000	1490000	22.1477
Urban 3	100	vancomycin	340000	1560000	21.7949
Urban 3	100	vancomycin	360000	1375000	26.1818
Urban 3	100	vancomycin	350000	1590000	22.0126
Urban 3	100	vancomycin	325000	1505000	21.5947
Urban 3	100	vancomycin	290000	1445000	20.0692
Urban 3	100	vancomycin	310000	1470000	21.0884
Urban 3	100	vancomycin	315000	1380000	22.8261
Urban 3	100	vancomycin	250000	1555000	16.0772
Urban 3	100	vancomycin	265000	1640000	16.1585
Urban 3	100	vancomycin	245000	1470000	16.6667
Urban 3	100	vancomycin	215000	1500000	14.3333
Urban 3	100	vancomycin	275000	1375000	20
Urban 3	100	vancomycin	255000	1585000	16.0883
Urban 3	100	vancomycin	225000	1605000	14.0187
Urban 3	100	vancomycin	295000	1605000	18.3801
Urban 3	100	vancomycin	320000	1445000	22.1453
Urban 3	100	vancomycin	365000	1550000	23.5484
Urban 3	100	vancomycin	295000	1530000	19.281
Urban 3	100	vancomycin	310000	1390000	22.3022
Urban 3	100	vancomycin	330000	1445000	22.8374
Urban 3	100	vancomycin	345000	1495000	23.0769
Urban 3	100	vancomycin	370000	1335000	27.7154
Urban 3	100	vancomycin	390000	1355000	28.7823
Urban 3	100	vancomycin	265000	1395000	18.9964
Urban 3	100	vancomycin	255000	1520000	16.7763
Urban 3	100	vancomycin	245000	1605000	15.2648
Urban 3	100	vancomycin	280000	1520000	18.4211
Urban 3	100	vancomycin	250000	1475000	16.9492
Urban 3	100	vancomycin	275000	1425000	19.2982
Urban 3	1000	vancomycin	1150000	7300000	15.7534
Urban 3	1000	vancomycin	1600000	6600000	24.2424
Urban 3	1000	vancomycin	1800000	7350000	24.4898
Urban 3	1000	vancomycin	1250000	7100000	17.6056
Urban 3	1000	vancomycin	950000	6950000	13.6691
Urban 3	1000	vancomycin	1300000	6600000	19.697
Urban 3	1000	vancomycin	1550000	6850000	22.6277
Urban 3	1000	vancomycin	1650000	7350000	22.449
Urban 3	1000	vancomycin	1350000	7800000	17.3077
Urban 3	1000	vancomycin	1550000	7400000	20.9459
Urban 3	1000	vancomycin	1500000	8050000	18.6335
Urban 3	1000	vancomycin	1850000	6200000	29.8387
Urban 3	1000	vancomycin	600000	6950000	8.63309
Urban 3	1000	vancomycin	900000	8100000	11.1111
Urban 3	1000	vancomycin	1050000	8600000	12.2093
Urban 3	1000	vancomycin	1100000	7150000	15.3846
Urban 3	1000	vancomycin	1550000	6900000	22.4638
Urban 3	1000	vancomycin	1400000	6250000	22.4
Urban 3	1000	vancomycin	1300000	7700000	16.8831
Urban 3	1000	vancomycin	950000	8150000	11.6564
Urban 3	1000	vancomycin	1200000	7700000	15.5844
Urban 3	1000	vancomycin	1050000	6850000	15.3285
Urban 3	1000	vancomycin	1800000	6150000	29.2683
Urban 3	1000	vancomycin	1050000	6000000	17.5
Urban 3	1000	vancomycin	1000000	7150000	13.986
Urban 3	1000	vancomycin	950000	7800000	12.1795
Urban 3	1000	vancomycin	1650000	8100000	20.3704
Urban 3	1000	vancomycin	800000	6400000	12.5
Urban 3	1000	vancomycin	650000	6600000	9.84848
Urban 3	1000	vancomycin	800000	7150000	11.1888
Agricultural 1	0	chloramphenicol	43050	38350	112.256
Agricultural 1	0	chloramphenicol	40550	40050	101.248
Agricultural 1	0	chloramphenicol	40850	36850	110.855
Agricultural 1	0	chloramphenicol	40850	40900	99.8778
Agricultural 1	0	chloramphenicol	44550	39800	111.935
Agricultural 1	0	chloramphenicol	42200	41550	101.564
Agricultural 1	0	chloramphenicol	40850	37200	109.812
Agricultural 1	0	chloramphenicol	42800	42300	101.182
Agricultural 1	0	chloramphenicol	42350	43800	96.6895
Agricultural 1	0	chloramphenicol	40550	45550	89.0231
Agricultural 1	0	chloramphenicol	40600	49300	82.3529
Agricultural 1	0	chloramphenicol	41750	40700	102.58
Agricultural 1	0	chloramphenicol	46850	39800	117.714
Agricultural 1	0	chloramphenicol	42300	39900	106.015
Agricultural 1	0	chloramphenicol	42050	38150	110.223
Agricultural 1	0	chloramphenicol	26900	26350	102.087
Agricultural 1	0	chloramphenicol	26350	29300	89.9317
Agricultural 1	0	chloramphenicol	27800	27350	101.645
Agricultural 1	0	chloramphenicol	27200	30550	89.0344
Agricultural 1	0	chloramphenicol	26850	28250	95.0442
Agricultural 1	0	chloramphenicol	26550	28050	94.6524
Agricultural 1	0	chloramphenicol	26300	29350	89.6082
Agricultural 1	0	chloramphenicol	27200	30600	88.8889
Agricultural 1	0	chloramphenicol	27100	30100	90.0332
Agricultural 1	0	chloramphenicol	27900	29700	93.9394
Agricultural 1	0	chloramphenicol	27550	29350	93.8671
Agricultural 1	0	chloramphenicol	28200	29700	94.9495
Agricultural 1	0	chloramphenicol	26400	30000	88
Agricultural 1	0	chloramphenicol	25800	28100	91.8149
Agricultural 1	0	chloramphenicol	24800	27400	90.5109
Agricultural 1	10	chloramphenicol	410500	185500	221.294
Agricultural 1	10	chloramphenicol	409000	148500	275.421
Agricultural 1	10	chloramphenicol	255500	213500	119.672
Agricultural 1	10	chloramphenicol	250500	214500	116.783
Agricultural 1	10	chloramphenicol	244500	213000	114.789
Agricultural 1	10	chloramphenicol	232000	265500	87.3823
Agricultural 1	10	chloramphenicol	236000	298000	79.1946
Agricultural 1	10	chloramphenicol	231000	310500	74.3961
Agricultural 1	10	chloramphenicol	249000	300500	82.8619
Agricultural 1	10	chloramphenicol	250500	264500	94.707
Agricultural 1	10	chloramphenicol	205500	288000	71.3542
Agricultural 1	10	chloramphenicol	209000	280500	74.5098
Agricultural 1	10	chloramphenicol	213000	360500	59.0846
Agricultural 1	10	chloramphenicol	210500	349000	60.3152
Agricultural 1	10	chloramphenicol	211000	338000	62.426
Agricultural 1	10	chloramphenicol	193000	205000	94.1463
Agricultural 1	10	chloramphenicol	201000	203000	99.0148
Agricultural 1	10	chloramphenicol	206000	206000	100
Agricultural 1	10	chloramphenicol	197000	197000	100
Agricultural 1	10	chloramphenicol	199000	213000	93.4272
Agricultural 1	10	chloramphenicol	203000	219000	92.6941
Agricultural 1	10	chloramphenicol	208000	220000	94.5455
Agricultural 1	10	chloramphenicol	210000	220500	95.2381
Agricultural 1	10	chloramphenicol	205000	218000	94.0367
Agricultural 1	10	chloramphenicol	193500	200000	96.75
Agricultural 1	10	chloramphenicol	195000	199500	97.7444
Agricultural 1	10	chloramphenicol	200000	195500	102.302
Agricultural 1	10	chloramphenicol	210500	213000	98.8263
Agricultural 1	10	chloramphenicol	209000	197000	106.091
Agricultural 1	10	chloramphenicol	204000	214500	95.1049
Agricultural 1	100	chloramphenicol	2160000	1730000	124.855
Agricultural 1	100	chloramphenicol	995000	1605000	61.9938
Agricultural 1	100	chloramphenicol	1215000	1930000	62.9534
Agricultural 1	100	chloramphenicol	1155000	1775000	65.0704
Agricultural 1	100	chloramphenicol	3205000	1555000	206.109
Agricultural 1	100	chloramphenicol	1335000	1585000	84.2271
Agricultural 1	100	chloramphenicol	1470000	1490000	98.6577
Agricultural 1	100	chloramphenicol	1320000	1455000	90.7216
Agricultural 1	100	chloramphenicol	1270000	1495000	84.9498
Agricultural 1	100	chloramphenicol	1070000	1500000	71.3333
Agricultural 1	100	chloramphenicol	1280000	1550000	82.5806
Agricultural 1	100	chloramphenicol	1230000	1590000	77.3585
Agricultural 1	100	chloramphenicol	1110000	2095000	52.9833
Agricultural 1	100	chloramphenicol	1490000	2030000	73.399
Agricultural 1	100	chloramphenicol	1235000	2055000	60.0973
Agricultural 1	100	chloramphenicol	1155000	1395000	82.7957
Agricultural 1	100	chloramphenicol	1170000	1420000	82.3944
Agricultural 1	100	chloramphenicol	1050000	1300000	80.7692
Agricultural 1	100	chloramphenicol	1095000	1350000	81.1111
Agricultural 1	100	chloramphenicol	1145000	1305000	87.7395
Agricultural 1	100	chloramphenicol	1130000	1270000	88.9764
Agricultural 1	100	chloramphenicol	1175000	1305000	90.0383
Agricultural 1	100	chloramphenicol	1200000	1370000	87.5912
Agricultural 1	100	chloramphenicol	1155000	1350000	85.5556
Agricultural 1	100	chloramphenicol	1070000	1340000	79.8507
Agricultural 1	100	chloramphenicol	1110000	1305000	85.0575
Agricultural 1	100	chloramphenicol	1160000	1280000	90.625
Agricultural 1	100	chloramphenicol	1220000	1250000	97.6
Agricultural 1	100	chloramphenicol	1080000	1205000	89.6266
Agricultural 1	100	chloramphenicol	1135000	1240000	91.5323
Agricultural 1	1000	chloramphenicol	8550000	14900000	57.3826
Agricultural 1	1000	chloramphenicol	9900000	10850000	91.2442
Agricultural 1	1000	chloramphenicol	12450000	10800000	115.278
Agricultural 1	1000	chloramphenicol	10350000	13550000	76.3838
Agricultural 1	1000	chloramphenicol	8050000	12700000	63.3858
Agricultural 1	1000	chloramphenicol	7200000	12150000	59.2593
Agricultural 1	1000	chloramphenicol	7600000	11200000	67.8571
Agricultural 1	1000	chloramphenicol	9650000	10950000	88.1279
Agricultural 1	1000	chloramphenicol	6350000	10850000	58.5253
Agricultural 1	1000	chloramphenicol	5750000	11100000	51.8018
Agricultural 1	1000	chloramphenicol	6150000	12300000	50
Agricultural 1	1000	chloramphenicol	11600000	11550000	100.433
Agricultural 1	1000	chloramphenicol	10950000	10850000	100.922
Agricultural 1	1000	chloramphenicol	9550000	10900000	87.6147
Agricultural 1	1000	chloramphenicol	10550000	10550000	100
Agricultural 1	1000	chloramphenicol	5750000	9350000	61.4973
Agricultural 1	1000	chloramphenicol	6000000	7950000	75.4717
Agricultural 1	1000	chloramphenicol	6550000	8000000	81.875
Agricultural 1	1000	chloramphenicol	7400000	8200000	90.2439
Agricultural 1	1000	chloramphenicol	6200000	7650000	81.0458
Agricultural 1	1000	chloramphenicol	6300000	7300000	86.3014
Agricultural 1	1000	chloramphenicol	7100000	7000000	101.429
Agricultural 1	1000	chloramphenicol	6500000	6850000	94.8905
Agricultural 1	1000	chloramphenicol	6800000	6050000	112.397
Agricultural 1	1000	chloramphenicol	5850000	6800000	86.0294
Agricultural 1	1000	chloramphenicol	6050000	6350000	95.2756
Agricultural 1	1000	chloramphenicol	7400000	8300000	89.1566
Agricultural 1	1000	chloramphenicol	6550000	8550000	76.6082
Agricultural 1	1000	chloramphenicol	6300000	8250000	76.3636
Agricultural 1	1000	chloramphenicol	5700000	9200000	61.9565
Agricultural 1	0	erythromycin 10	20100	38350	52.412
Agricultural 1	0	erythromycin 10	23800	40050	59.4257
Agricultural 1	0	erythromycin 10	20050	36850	54.4098
Agricultural 1	0	erythromycin 10	17450	40900	42.665
Agricultural 1	0	erythromycin 10	18050	39800	45.3518
Agricultural 1	0	erythromycin 10	18800	41550	45.2467
Agricultural 1	0	erythromycin 10	17050	37200	45.8333
Agricultural 1	0	erythromycin 10	19900	42300	47.0449
Agricultural 1	0	erythromycin 10	20850	43800	47.6027
Agricultural 1	0	erythromycin 10	21800	45550	47.8595
Agricultural 1	0	erythromycin 10	21100	49300	42.7992
Agricultural 1	0	erythromycin 10	20850	40700	51.2285
Agricultural 1	0	erythromycin 10	18800	39800	47.2362
Agricultural 1	0	erythromycin 10	19800	39900	49.6241
Agricultural 1	0	erythromycin 10	20050	38150	52.5557
Agricultural 1	0	erythromycin 10	28200	26350	107.021
Agricultural 1	0	erythromycin 10	28000	29300	95.5631
Agricultural 1	0	erythromycin 10	26900	27350	98.3547
Agricultural 1	0	erythromycin 10	27200	30550	89.0344
Agricultural 1	0	erythromycin 10	27400	28250	96.9912
Agricultural 1	0	erythromycin 10	26300	28050	93.7611
Agricultural 1	0	erythromycin 10	26550	29350	90.46
Agricultural 1	0	erythromycin 10	26600	30600	86.9281
Agricultural 1	0	erythromycin 10	27400	30100	91.0299
Agricultural 1	0	erythromycin 10	27800	29700	93.6027
Agricultural 1	0	erythromycin 10	27550	29350	93.8671
Agricultural 1	0	erythromycin 10	27300	29700	91.9192
Agricultural 1	0	erythromycin 10	27050	30000	90.1667
Agricultural 1	0	erythromycin 10	26850	28100	95.5516
Agricultural 1	0	erythromycin 10	28200	27400	102.92
Agricultural 1	10	erythromycin 10	149500	185500	80.593
Agricultural 1	10	erythromycin 10	107000	148500	72.0539
Agricultural 1	10	erythromycin 10	137000	213500	64.1686
Agricultural 1	10	erythromycin 10	134500	214500	62.704
Agricultural 1	10	erythromycin 10	130500	213000	61.2676
Agricultural 1	10	erythromycin 10	108500	265500	40.8663
Agricultural 1	10	erythromycin 10	143500	298000	48.1544
Agricultural 1	10	erythromycin 10	153500	310500	49.4364
Agricultural 1	10	erythromycin 10	155000	300500	51.5807
Agricultural 1	10	erythromycin 10	151000	264500	57.0888
Agricultural 1	10	erythromycin 10	147500	288000	51.2153
Agricultural 1	10	erythromycin 10	145500	280500	51.8717
Agricultural 1	10	erythromycin 10	143500	360500	39.8058
Agricultural 1	10	erythromycin 10	147000	349000	42.1203
Agricultural 1	10	erythromycin 10	150500	338000	44.5266
Agricultural 1	10	erythromycin 10	208000	205000	101.463
Agricultural 1	10	erythromycin 10	188000	203000	92.6108
Agricultural 1	10	erythromycin 10	189000	206000	91.7476
Agricultural 1	10	erythromycin 10	193000	197000	97.9695
Agricultural 1	10	erythromycin 10	197000	213000	92.4883
Agricultural 1	10	erythromycin 10	195000	219000	89.0411
Agricultural 1	10	erythromycin 10	200000	220000	90.9091
Agricultural 1	10	erythromycin 10	203000	220500	92.0635
Agricultural 1	10	erythromycin 10	206000	218000	94.4954
Agricultural 1	10	erythromycin 10	190500	200000	95.25
Agricultural 1	10	erythromycin 10	197000	199500	98.7469
Agricultural 1	10	erythromycin 10	195000	195500	99.7442
Agricultural 1	10	erythromycin 10	200500	213000	94.1315
Agricultural 1	10	erythromycin 10	207000	197000	105.076
Agricultural 1	10	erythromycin 10	210500	214500	98.1352
Agricultural 1	100	erythromycin 10	720000	1730000	41.6185
Agricultural 1	100	erythromycin 10	705000	1605000	43.9252
Agricultural 1	100	erythromycin 10	615000	1930000	31.8653
Agricultural 1	100	erythromycin 10	605000	1775000	34.0845
Agricultural 1	100	erythromycin 10	660000	1555000	42.4437
Agricultural 1	100	erythromycin 10	720000	1585000	45.4259
Agricultural 1	100	erythromycin 10	710000	1490000	47.651
Agricultural 1	100	erythromycin 10	705000	1455000	48.4536
Agricultural 1	100	erythromycin 10	570000	1495000	38.1271
Agricultural 1	100	erythromycin 10	680000	1500000	45.3333
Agricultural 1	100	erythromycin 10	545000	1550000	35.1613
Agricultural 1	100	erythromycin 10	620000	1590000	38.9937
Agricultural 1	100	erythromycin 10	605000	2095000	28.8783
Agricultural 1	100	erythromycin 10	730000	2030000	35.9606
Agricultural 1	100	erythromycin 10	655000	2055000	31.8735
Agricultural 1	100	erythromycin 10	1240000	1395000	88.8889
Agricultural 1	100	erythromycin 10	1270000	1420000	89.4366
Agricultural 1	100	erythromycin 10	1290000	1300000	99.2308
Agricultural 1	100	erythromycin 10	1305000	1350000	96.6667
Agricultural 1	100	erythromycin 10	1215000	1305000	93.1034
Agricultural 1	100	erythromycin 10	1225000	1270000	96.4567
Agricultural 1	100	erythromycin 10	1155000	1305000	88.5057
Agricultural 1	100	erythromycin 10	1185000	1370000	86.4964
Agricultural 1	100	erythromycin 10	1240000	1350000	91.8519
Agricultural 1	100	erythromycin 10	1205000	1340000	89.9254
Agricultural 1	100	erythromycin 10	1290000	1305000	98.8506
Agricultural 1	100	erythromycin 10	1280000	1280000	100
Agricultural 1	100	erythromycin 10	1250000	1250000	100
Agricultural 1	100	erythromycin 10	1225000	1205000	101.66
Agricultural 1	100	erythromycin 10	1240000	1240000	100
Agricultural 1	1000	erythromycin 10	5200000	14900000	34.8993
Agricultural 1	1000	erythromycin 10	4700000	10850000	43.318
Agricultural 1	1000	erythromycin 10	6550000	10800000	60.6481
Agricultural 1	1000	erythromycin 10	6450000	13550000	47.6015
Agricultural 1	1000	erythromycin 10	5950000	12700000	46.8504
Agricultural 1	1000	erythromycin 10	6150000	12150000	50.6173
Agricultural 1	1000	erythromycin 10	6050000	11200000	54.0179
Agricultural 1	1000	erythromycin 10	6050000	10950000	55.2511
Agricultural 1	1000	erythromycin 10	5200000	10850000	47.9263
Agricultural 1	1000	erythromycin 10	7050000	11100000	63.5135
Agricultural 1	1000	erythromycin 10	5350000	12300000	43.4959
Agricultural 1	1000	erythromycin 10	5950000	11550000	51.5152
Agricultural 1	1000	erythromycin 10	3900000	10850000	35.9447
Agricultural 1	1000	erythromycin 10	2550000	10900000	23.3945
Agricultural 1	1000	erythromycin 10	6350000	10550000	60.1896
Agricultural 1	1000	erythromycin 10	8500000	9350000	90.9091
Agricultural 1	1000	erythromycin 10	8400000	7950000	105.66
Agricultural 1	1000	erythromycin 10	8200000	8000000	102.5
Agricultural 1	1000	erythromycin 10	8500000	8200000	103.659
Agricultural 1	1000	erythromycin 10	7950000	7650000	103.922
Agricultural 1	1000	erythromycin 10	7700000	7300000	105.479
Agricultural 1	1000	erythromycin 10	8350000	7000000	119.286
Agricultural 1	1000	erythromycin 10	8650000	6850000	126.277
Agricultural 1	1000	erythromycin 10	8400000	6050000	138.843
Agricultural 1	1000	erythromycin 10	7700000	6800000	113.235
Agricultural 1	1000	erythromycin 10	8900000	6350000	140.157
Agricultural 1	1000	erythromycin 10	8200000	8300000	98.7952
Agricultural 1	1000	erythromycin 10	7800000	8550000	91.2281
Agricultural 1	1000	erythromycin 10	7550000	8250000	91.5152
Agricultural 1	1000	erythromycin 10	7450000	9200000	80.9783
Agricultural 1	0	erythromycin 20	16400	38350	42.764
Agricultural 1	0	erythromycin 20	15550	40050	38.8265
Agricultural 1	0	erythromycin 20	16300	36850	44.2334
Agricultural 1	0	erythromycin 20	15850	40900	38.7531
Agricultural 1	0	erythromycin 20	15400	39800	38.6935
Agricultural 1	0	erythromycin 20	15050	41550	36.2214
Agricultural 1	0	erythromycin 20	13550	37200	36.4247
Agricultural 1	0	erythromycin 20	13900	42300	32.8605
Agricultural 1	0	erythromycin 20	13800	43800	31.5068
Agricultural 1	0	erythromycin 20	15900	45550	34.9067
Agricultural 1	0	erythromycin 20	15200	49300	30.8316
Agricultural 1	0	erythromycin 20	15850	40700	38.9435
Agricultural 1	0	erythromycin 20	14350	39800	36.0553
Agricultural 1	0	erythromycin 20	14800	39900	37.0927
Agricultural 1	0	erythromycin 20	15050	38150	39.4495
Agricultural 1	0	erythromycin 20	22050	26350	83.6812
Agricultural 1	0	erythromycin 20	21500	29300	73.3788
Agricultural 1	0	erythromycin 20	21400	27350	78.245
Agricultural 1	0	erythromycin 20	21900	30550	71.6858
Agricultural 1	0	erythromycin 20	21550	28250	76.2832
Agricultural 1	0	erythromycin 20	22000	28050	78.4314
Agricultural 1	0	erythromycin 20	21300	29350	72.5724
Agricultural 1	0	erythromycin 20	24100	30600	78.7582
Agricultural 1	0	erythromycin 20	22550	30100	74.9169
Agricultural 1	0	erythromycin 20	22500	29700	75.7576
Agricultural 1	0	erythromycin 20	21400	29350	72.9131
Agricultural 1	0	erythromycin 20	22300	29700	75.0842
Agricultural 1	0	erythromycin 20	21700	30000	72.3333
Agricultural 1	0	erythromycin 20	21500	28100	76.5125
Agricultural 1	0	erythromycin 20	21300	27400	77.7372
Agricultural 1	10	erythromycin 20	100000	185500	53.9084
Agricultural 1	10	erythromycin 20	99500	148500	67.0034
Agricultural 1	10	erythromycin 20	99000	213500	46.37
Agricultural 1	10	erythromycin 20	100500	214500	46.8531
Agricultural 1	10	erythromycin 20	107000	213000	50.2347
Agricultural 1	10	erythromycin 20	130500	265500	49.1525
Agricultural 1	10	erythromycin 20	104500	298000	35.0671
Agricultural 1	10	erythromycin 20	108500	310500	34.9436
Agricultural 1	10	erythromycin 20	111000	300500	36.9384
Agricultural 1	10	erythromycin 20	100500	264500	37.9962
Agricultural 1	10	erythromycin 20	88000	288000	30.5556
Agricultural 1	10	erythromycin 20	84000	280500	29.9465
Agricultural 1	10	erythromycin 20	89000	360500	24.6879
Agricultural 1	10	erythromycin 20	81000	349000	23.2092
Agricultural 1	10	erythromycin 20	78000	338000	23.0769
Agricultural 1	10	erythromycin 20	153000	205000	74.6341
Agricultural 1	10	erythromycin 20	147000	203000	72.4138
Agricultural 1	10	erythromycin 20	149500	206000	72.5728
Agricultural 1	10	erythromycin 20	159000	197000	80.7107
Agricultural 1	10	erythromycin 20	163000	213000	76.5258
Agricultural 1	10	erythromycin 20	157000	219000	71.6895
Agricultural 1	10	erythromycin 20	160500	220000	72.9545
Agricultural 1	10	erythromycin 20	145000	220500	65.7596
Agricultural 1	10	erythromycin 20	148000	218000	67.8899
Agricultural 1	10	erythromycin 20	158000	200000	79
Agricultural 1	10	erythromycin 20	155000	199500	77.6942
Agricultural 1	10	erythromycin 20	154000	195500	78.7724
Agricultural 1	10	erythromycin 20	152000	213000	71.3615
Agricultural 1	10	erythromycin 20	148000	197000	75.1269
Agricultural 1	10	erythromycin 20	142000	214500	66.2005
Agricultural 1	100	erythromycin 20	510000	1730000	29.4798
Agricultural 1	100	erythromycin 20	470000	1605000	29.2835
Agricultural 1	100	erythromycin 20	500000	1930000	25.9067
Agricultural 1	100	erythromycin 20	655000	1775000	36.9014
Agricultural 1	100	erythromycin 20	680000	1555000	43.7299
Agricultural 1	100	erythromycin 20	610000	1585000	38.4858
Agricultural 1	100	erythromycin 20	545000	1490000	36.5772
Agricultural 1	100	erythromycin 20	550000	1455000	37.8007
Agricultural 1	100	erythromycin 20	605000	1495000	40.4682
Agricultural 1	100	erythromycin 20	550000	1500000	36.6667
Agricultural 1	100	erythromycin 20	570000	1550000	36.7742
Agricultural 1	100	erythromycin 20	450000	1590000	28.3019
Agricultural 1	100	erythromycin 20	595000	2095000	28.401
Agricultural 1	100	erythromycin 20	570000	2030000	28.0788
Agricultural 1	100	erythromycin 20	320000	2055000	15.5718
Agricultural 1	100	erythromycin 20	1005000	1395000	72.043
Agricultural 1	100	erythromycin 20	1040000	1420000	73.2394
Agricultural 1	100	erythromycin 20	1070000	1300000	82.3077
Agricultural 1	100	erythromycin 20	1120000	1350000	82.963
Agricultural 1	100	erythromycin 20	1030000	1305000	78.9272
Agricultural 1	100	erythromycin 20	1055000	1270000	83.0709
Agricultural 1	100	erythromycin 20	875000	1305000	67.0498
Agricultural 1	100	erythromycin 20	930000	1370000	67.8832
Agricultural 1	100	erythromycin 20	970000	1350000	71.8519
Agricultural 1	100	erythromycin 20	1000000	1340000	74.6269
Agricultural 1	100	erythromycin 20	980000	1305000	75.0958
Agricultural 1	100	erythromycin 20	1190000	1280000	92.9688
Agricultural 1	100	erythromycin 20	1170000	1250000	93.6
Agricultural 1	100	erythromycin 20	1130000	1205000	93.7759
Agricultural 1	100	erythromycin 20	1070000	1240000	86.2903
Agricultural 1	1000	erythromycin 20	3050000	14900000	20.4698
Agricultural 1	1000	erythromycin 20	2900000	10850000	26.7281
Agricultural 1	1000	erythromycin 20	4550000	10800000	42.1296
Agricultural 1	1000	erythromycin 20	2350000	13550000	17.3432
Agricultural 1	1000	erythromycin 20	2400000	12700000	18.8976
Agricultural 1	1000	erythromycin 20	2100000	12150000	17.284
Agricultural 1	1000	erythromycin 20	1800000	11200000	16.0714
Agricultural 1	1000	erythromycin 20	2050000	10950000	18.7215
Agricultural 1	1000	erythromycin 20	4400000	10850000	40.553
Agricultural 1	1000	erythromycin 20	3550000	11100000	31.982
Agricultural 1	1000	erythromycin 20	3200000	12300000	26.0163
Agricultural 1	1000	erythromycin 20	3100000	11550000	26.8398
Agricultural 1	1000	erythromycin 20	2900000	10850000	26.7281
Agricultural 1	1000	erythromycin 20	3250000	10900000	29.8165
Agricultural 1	1000	erythromycin 20	2400000	10550000	22.7488
Agricultural 1	1000	erythromycin 20	5400000	9350000	57.754
Agricultural 1	1000	erythromycin 20	5300000	7950000	66.6667
Agricultural 1	1000	erythromycin 20	5700000	8000000	71.25
Agricultural 1	1000	erythromycin 20	5100000	8200000	62.1951
Agricultural 1	1000	erythromycin 20	5000000	7650000	65.3595
Agricultural 1	1000	erythromycin 20	4500000	7300000	61.6438
Agricultural 1	1000	erythromycin 20	4700000	7000000	67.1429
Agricultural 1	1000	erythromycin 20	5550000	6850000	81.0219
Agricultural 1	1000	erythromycin 20	5850000	6050000	96.6942
Agricultural 1	1000	erythromycin 20	5300000	6800000	77.9412
Agricultural 1	1000	erythromycin 20	5000000	6350000	78.7402
Agricultural 1	1000	erythromycin 20	4700000	8300000	56.6265
Agricultural 1	1000	erythromycin 20	5700000	8550000	66.6667
Agricultural 1	1000	erythromycin 20	4900000	8250000	59.3939
Agricultural 1	1000	erythromycin 20	5100000	9200000	55.4348
Agricultural 1	0	vancomycin	33800	38350	88.1356
Agricultural 1	0	vancomycin	34550	40050	86.2672
Agricultural 1	0	vancomycin	34950	36850	94.844
Agricultural 1	0	vancomycin	35700	40900	87.2861
Agricultural 1	0	vancomycin	37050	39800	93.0905
Agricultural 1	0	vancomycin	35800	41550	86.1613
Agricultural 1	0	vancomycin	36050	37200	96.9086
Agricultural 1	0	vancomycin	35600	42300	84.1608
Agricultural 1	0	vancomycin	35050	43800	80.0228
Agricultural 1	0	vancomycin	34400	45550	75.5214
Agricultural 1	0	vancomycin	33550	49300	68.0527
Agricultural 1	0	vancomycin	34900	40700	85.7494
Agricultural 1	0	vancomycin	36700	39800	92.2111
Agricultural 1	0	vancomycin	36550	39900	91.604
Agricultural 1	0	vancomycin	38100	38150	99.8689
Agricultural 1	0	vancomycin	26000	26350	98.6717
Agricultural 1	0	vancomycin	26350	29300	89.9317
Agricultural 1	0	vancomycin	25800	27350	94.3327
Agricultural 1	0	vancomycin	25550	30550	83.6334
Agricultural 1	0	vancomycin	25300	28250	89.5575
Agricultural 1	0	vancomycin	25050	28050	89.3048
Agricultural 1	0	vancomycin	24550	29350	83.6457
Agricultural 1	0	vancomycin	24600	30600	80.3922
Agricultural 1	0	vancomycin	25550	30100	84.8837
Agricultural 1	0	vancomycin	25700	29700	86.532
Agricultural 1	0	vancomycin	24350	29350	82.9642
Agricultural 1	0	vancomycin	24700	29700	83.165
Agricultural 1	0	vancomycin	24500	30000	81.6667
Agricultural 1	0	vancomycin	24350	28100	86.6548
Agricultural 1	0	vancomycin	25100	27400	91.6058
Agricultural 1	10	vancomycin	297000	185500	160.108
Agricultural 1	10	vancomycin	299500	148500	201.684
Agricultural 1	10	vancomycin	316000	213500	148.009
Agricultural 1	10	vancomycin	320500	214500	149.417
Agricultural 1	10	vancomycin	299000	213000	140.376
Agricultural 1	10	vancomycin	317000	265500	119.397
Agricultural 1	10	vancomycin	310500	298000	104.195
Agricultural 1	10	vancomycin	307000	310500	98.8728
Agricultural 1	10	vancomycin	303500	300500	100.998
Agricultural 1	10	vancomycin	302000	264500	114.178
Agricultural 1	10	vancomycin	258500	288000	89.7569
Agricultural 1	10	vancomycin	251000	280500	89.4831
Agricultural 1	10	vancomycin	241000	360500	66.8516
Agricultural 1	10	vancomycin	249000	349000	71.3467
Agricultural 1	10	vancomycin	281000	338000	83.1361
Agricultural 1	10	vancomycin	183000	205000	89.2683
Agricultural 1	10	vancomycin	191000	203000	94.0887
Agricultural 1	10	vancomycin	190000	206000	92.233
Agricultural 1	10	vancomycin	192000	197000	97.4619
Agricultural 1	10	vancomycin	186500	213000	87.5587
Agricultural 1	10	vancomycin	180000	219000	82.1918
Agricultural 1	10	vancomycin	184000	220000	83.6364
Agricultural 1	10	vancomycin	190000	220500	86.1678
Agricultural 1	10	vancomycin	193000	218000	88.5321
Agricultural 1	10	vancomycin	189000	200000	94.5
Agricultural 1	10	vancomycin	187000	199500	93.7343
Agricultural 1	10	vancomycin	188000	195500	96.1637
Agricultural 1	10	vancomycin	180500	213000	84.7418
Agricultural 1	10	vancomycin	190500	197000	96.7005
Agricultural 1	10	vancomycin	182000	214500	84.8485
Agricultural 1	100	vancomycin	2045000	1730000	118.208
Agricultural 1	100	vancomycin	2095000	1605000	130.53
Agricultural 1	100	vancomycin	2140000	1930000	110.881
Agricultural 1	100	vancomycin	2110000	1775000	118.873
Agricultural 1	100	vancomycin	2085000	1555000	134.084
Agricultural 1	100	vancomycin	2005000	1585000	126.498
Agricultural 1	100	vancomycin	1945000	1490000	130.537
Agricultural 1	100	vancomycin	1880000	1455000	129.21
Agricultural 1	100	vancomycin	1635000	1495000	109.365
Agricultural 1	100	vancomycin	1605000	1500000	107
Agricultural 1	100	vancomycin	750000	1550000	48.3871
Agricultural 1	100	vancomycin	765000	1590000	48.1132
Agricultural 1	100	vancomycin	970000	2095000	46.3007
Agricultural 1	100	vancomycin	895000	2030000	44.0887
Agricultural 1	100	vancomycin	575000	2055000	27.9805
Agricultural 1	100	vancomycin	1185000	1395000	84.9462
Agricultural 1	100	vancomycin	1185000	1420000	83.4507
Agricultural 1	100	vancomycin	1180000	1300000	90.7692
Agricultural 1	100	vancomycin	1145000	1350000	84.8148
Agricultural 1	100	vancomycin	1155000	1305000	88.5057
Agricultural 1	100	vancomycin	1205000	1270000	94.8819
Agricultural 1	100	vancomycin	1190000	1305000	91.1877
Agricultural 1	100	vancomycin	1230000	1370000	89.781
Agricultural 1	100	vancomycin	1215000	1350000	90
Agricultural 1	100	vancomycin	1250000	1340000	93.2836
Agricultural 1	100	vancomycin	1270000	1305000	97.318
Agricultural 1	100	vancomycin	1305000	1280000	101.953
Agricultural 1	100	vancomycin	1230000	1250000	98.4
Agricultural 1	100	vancomycin	1190000	1205000	98.7552
Agricultural 1	100	vancomycin	1135000	1240000	91.5323
Agricultural 1	1000	vancomycin	6850000	14900000	45.9732
Agricultural 1	1000	vancomycin	7300000	10850000	67.2811
Agricultural 1	1000	vancomycin	5100000	10800000	47.2222
Agricultural 1	1000	vancomycin	6900000	13550000	50.9225
Agricultural 1	1000	vancomycin	6050000	12700000	47.6378
Agricultural 1	1000	vancomycin	7550000	12150000	62.1399
Agricultural 1	1000	vancomycin	5250000	11200000	46.875
Agricultural 1	1000	vancomycin	7050000	10950000	64.3836
Agricultural 1	1000	vancomycin	9300000	10850000	85.7143
Agricultural 1	1000	vancomycin	7650000	11100000	68.9189
Agricultural 1	1000	vancomycin	6300000	12300000	51.2195
Agricultural 1	1000	vancomycin	9100000	11550000	78.7879
Agricultural 1	1000	vancomycin	9100000	10850000	83.871
Agricultural 1	1000	vancomycin	9600000	10900000	88.0734
Agricultural 1	1000	vancomycin	9700000	10550000	91.9431
Agricultural 1	1000	vancomycin	6150000	9350000	65.7754
Agricultural 1	1000	vancomycin	6550000	7950000	82.3899
Agricultural 1	1000	vancomycin	7200000	8000000	90
Agricultural 1	1000	vancomycin	7300000	8200000	89.0244
Agricultural 1	1000	vancomycin	6900000	7650000	90.1961
Agricultural 1	1000	vancomycin	6700000	7300000	91.7808
Agricultural 1	1000	vancomycin	6050000	7000000	86.4286
Agricultural 1	1000	vancomycin	6400000	6850000	93.4307
Agricultural 1	1000	vancomycin	7050000	6050000	116.529
Agricultural 1	1000	vancomycin	7400000	6800000	108.824
Agricultural 1	1000	vancomycin	6800000	6350000	107.087
Agricultural 1	1000	vancomycin	6300000	8300000	75.9036
Agricultural 1	1000	vancomycin	6000000	8550000	70.1754
Agricultural 1	1000	vancomycin	6550000	8250000	79.3939
Agricultural 1	1000	vancomycin	6900000	9200000	75
Agricultural 2	0	chloramphenicol	20500	33550	61.1028
Agricultural 2	0	chloramphenicol	20400	33650	60.6241
Agricultural 2	0	chloramphenicol	20000	32700	61.1621
Agricultural 2	0	chloramphenicol	21050	32100	65.5763
Agricultural 2	0	chloramphenicol	21400	32400	66.0494
Agricultural 2	0	chloramphenicol	21600	32550	66.3594
Agricultural 2	0	chloramphenicol	14800	31600	46.8354
Agricultural 2	0	chloramphenicol	21800	32050	68.0187
Agricultural 2	0	chloramphenicol	21050	30850	68.2334
Agricultural 2	0	chloramphenicol	20950	33350	62.8186
Agricultural 2	0	chloramphenicol	20400	33550	60.8048
Agricultural 2	0	chloramphenicol	20450	32750	62.4427
Agricultural 2	0	chloramphenicol	19200	32550	58.9862
Agricultural 2	0	chloramphenicol	19800	32400	61.1111
Agricultural 2	0	chloramphenicol	20050	32300	62.0743
Agricultural 2	0	chloramphenicol	25600	30500	83.9344
Agricultural 2	0	chloramphenicol	26550	30550	86.9067
Agricultural 2	0	chloramphenicol	26200	30700	85.342
Agricultural 2	0	chloramphenicol	25700	31000	82.9032
Agricultural 2	0	chloramphenicol	25900	31200	83.0128
Agricultural 2	0	chloramphenicol	25200	29550	85.2792
Agricultural 2	0	chloramphenicol	26300	30000	87.6667
Agricultural 2	0	chloramphenicol	27050	30550	88.5434
Agricultural 2	0	chloramphenicol	27300	30450	89.6552
Agricultural 2	0	chloramphenicol	26850	31350	85.6459
Agricultural 2	0	chloramphenicol	26550	31050	85.5072
Agricultural 2	0	chloramphenicol	26500	29350	90.2896
Agricultural 2	0	chloramphenicol	25000	30800	81.1688
Agricultural 2	0	chloramphenicol	25800	30150	85.5721
Agricultural 2	0	chloramphenicol	25850	29900	86.4548
Agricultural 2	10	chloramphenicol	159500	269000	59.2937
Agricultural 2	10	chloramphenicol	200500	265500	75.5179
Agricultural 2	10	chloramphenicol	159500	268000	59.5149
Agricultural 2	10	chloramphenicol	159000	260500	61.0365
Agricultural 2	10	chloramphenicol	158000	256000	61.7188
Agricultural 2	10	chloramphenicol	163000	250000	65.2
Agricultural 2	10	chloramphenicol	161000	266500	60.4128
Agricultural 2	10	chloramphenicol	159000	265000	60
Agricultural 2	10	chloramphenicol	157000	260500	60.2687
Agricultural 2	10	chloramphenicol	150000	254500	58.9391
Agricultural 2	10	chloramphenicol	150500	264000	57.0076
Agricultural 2	10	chloramphenicol	145500	260500	55.8541
Agricultural 2	10	chloramphenicol	140500	259500	54.1426
Agricultural 2	10	chloramphenicol	148000	259000	57.1429
Agricultural 2	10	chloramphenicol	158000	250500	63.0739
Agricultural 2	10	chloramphenicol	195500	230500	84.8156
Agricultural 2	10	chloramphenicol	195000	227500	85.7143
Agricultural 2	10	chloramphenicol	197500	230000	85.8696
Agricultural 2	10	chloramphenicol	187000	236500	79.0698
Agricultural 2	10	chloramphenicol	193500	241500	80.1242
Agricultural 2	10	chloramphenicol	201500	235500	85.5626
Agricultural 2	10	chloramphenicol	205500	245000	83.8776
Agricultural 2	10	chloramphenicol	200000	236500	84.5666
Agricultural 2	10	chloramphenicol	195000	234000	83.3333
Agricultural 2	10	chloramphenicol	197000	233000	84.5494
Agricultural 2	10	chloramphenicol	210500	238000	88.4454
Agricultural 2	10	chloramphenicol	209000	250500	83.4331
Agricultural 2	10	chloramphenicol	207000	245500	84.3177
Agricultural 2	10	chloramphenicol	201000	240500	83.5759
Agricultural 2	10	chloramphenicol	193500	243500	79.4661
Agricultural 2	100	chloramphenicol	890000	1905000	46.7192
Agricultural 2	100	chloramphenicol	860000	1815000	47.3829
Agricultural 2	100	chloramphenicol	740000	1850000	40
Agricultural 2	100	chloramphenicol	750000	1895000	39.5778
Agricultural 2	100	chloramphenicol	770000	1905000	40.4199
Agricultural 2	100	chloramphenicol	800000	1820000	43.956
Agricultural 2	100	chloramphenicol	785000	1755000	44.7293
Agricultural 2	100	chloramphenicol	795000	1770000	44.9153
Agricultural 2	100	chloramphenicol	850000	1940000	43.8144
Agricultural 2	100	chloramphenicol	815000	1870000	43.5829
Agricultural 2	100	chloramphenicol	745000	1855000	40.1617
Agricultural 2	100	chloramphenicol	820000	1830000	44.8087
Agricultural 2	100	chloramphenicol	755000	1835000	41.1444
Agricultural 2	100	chloramphenicol	825000	1805000	45.7064
Agricultural 2	100	chloramphenicol	725000	1910000	37.9581
Agricultural 2	100	chloramphenicol	1355000	1705000	79.4721
Agricultural 2	100	chloramphenicol	1355000	1600000	84.6875
Agricultural 2	100	chloramphenicol	1320000	1590000	83.0189
[truncated: 2,322 more rows]
